# Supplementary material for: Causality of genetically proxied immunophenotypes on cardiovascular diseases: a Mendelian randomization study
Source: Front Immunol. 2024 Jun 3;15:1344773. doi: 10.3389/fimmu.2024.1344773 (PMC11181691; doi:10.3389/fimmu.2024.1344773)
Supplement: Supplementary file 1 [file DataSheet_1.xlsx]

## Sheet: Supplementary Table 1
Supplementary Table 1. Detailed information of five cardiovascular diseases used in Mendelian randomization analysis
Phenotype	Data sources	PMID	Ethnicity	Sample size (cases/controls）	Year
AF	AFGen	30061737	European	60620/970216	2018
AF (repliation)	FinnGen	-	European	50743/210652	2023
HF	HERMES	31919418	European	47309/930014	2020
CAD	CARDIoGRAMplusC4D and UK Biobank	29212778	mostly European	122733/424528	2018
MI	CARDIoGRAMplusC4D and UK Biobank	33532862	mostly European	14825/380970	2021
Stroke	MEGASTROKE	29531354	European	40585/406111	2018
Stroke (repliation)	FinnGen	-	European	43132/297867	2023

## Sheet: Supplementary Table 2
Supplementary Table 2. Instrumental variables for significant results
										Exposure					Outcome
Outcome	Exposure	Trait	SNP	R2	F	chr	pos	effect allele	other allele	Beta	SE	EAF	Pval	Samplesize	Beta	SE	EAF	Pval	Samplesize
AF	ebi-a-GCST90001585	CD14+ CD16+ monocyte %monocyte	rs10436881	0.00871175	31.8752	1	161744827	T	C	0.2585	0.0484	0.0701	9.81703e-08	3629	-0.0116	0.0101	0.1201	0.253	1030836
AF	ebi-a-GCST90001585	CD14+ CD16+ monocyte %monocyte	rs10494348	0.0417503	158.026	1	161259624	A	G	-0.3577	0.03094	0.2053	2.18323e-30	3629	0.0094	0.0101	0.1278	0.3522	1030836
AF	ebi-a-GCST90001585	CD14+ CD16+ monocyte %monocyte	rs10970605	0.00761141	27.8183	9	31933307	C	G	-0.5996	0.1227	0.0107	1.06001e-06	3629	0.0022	0.0269	0.0297	0.9341	1030836
AF	ebi-a-GCST90001585	CD14+ CD16+ monocyte %monocyte	rs111332135	0.0068391	24.9762	1	160808413	A	G	0.3078	0.06673	0.0375	4.11604e-06	3629	0.0138	0.0239	0.023	0.563101	1030836
AF	ebi-a-GCST90001585	CD14+ CD16+ monocyte %monocyte	rs11265556	0.0131775	48.4331	1	161104459	C	T	0.1719	0.02658	0.3356	1.12499e-10	3629	-0.0077	0.0068	0.3883	0.2522	1030836
AF	ebi-a-GCST90001585	CD14+ CD16+ monocyte %monocyte	rs112831211	0.00668139	24.3964	4	182944203	G	T	0.2898	0.06363	0.0415	5.43e-06	3629	0.0014	0.0294	0.0203	0.9626	1030836
AF	ebi-a-GCST90001585	CD14+ CD16+ monocyte %monocyte	rs114032392	0.00592534	21.6193	4	122320941	G	A	0.5828	0.1304	0.0088	8.019e-06	3629	0.0107	0.0321	0.0151	0.7396	1030836
AF	ebi-a-GCST90001585	CD14+ CD16+ monocyte %monocyte	rs11466597	0.00895808	32.7846	1	92185351	C	T	0.3741	0.07173	0.0331	1.94102e-07	3629	-0.0145	0.0325	0.0161	0.6555	1030836
AF	ebi-a-GCST90001585	CD14+ CD16+ monocyte %monocyte	rs114676248	0.0540892	207.4	1	161884403	C	T	-0.6804	0.05382	0.0623	6.95024e-36	3629	-0.01	0.0301	0.0193	0.740399	1030836
AF	ebi-a-GCST90001585	CD14+ CD16+ monocyte %monocyte	rs117302238	0.00685489	25.0343	15	75293128	A	G	0.3235	0.06785	0.0339	1.93402e-06	3629	0.019	0.0204	0.0412	0.351	1030836
AF	ebi-a-GCST90001585	CD14+ CD16+ monocyte %monocyte	rs12032664	0.0375077	141.342	1	161509155	A	G	0.3784	0.03384	0.155	1.45312e-28	3629	-0.0072	0.0075	0.3733	0.3388	1030836
AF	ebi-a-GCST90001585	CD14+ CD16+ monocyte %monocyte	rs12135728	0.0196471	72.6881	1	161374413	T	G	0.2095	0.02645	0.3382	3.08177e-15	3629	-0.0198	0.0081	0.2851	0.0148501	1030836
AF	ebi-a-GCST90001585	CD14+ CD16+ monocyte %monocyte	rs138308733	0.00649816	23.723	1	158788928	G	C	-0.5907	0.133	0.0094	9.21701e-06	3629	0.016	0.0475	0.0085	0.736999	1030836
AF	ebi-a-GCST90001585	CD14+ CD16+ monocyte %monocyte	rs141154517	0.00681512	24.8881	4	71103396	A	G	-0.3263	0.07052	0.0331	3.82604e-06	3629	0.0075	0.0277	0.0199	0.786401	1030836
AF	ebi-a-GCST90001585	CD14+ CD16+ monocyte %monocyte	rs141701631	0.016578	61.1421	1	162167727	G	A	-0.3393	0.04731	0.0781	8.93717e-13	3629	-0.0171	0.024	0.0325	0.4767	1030836
AF	ebi-a-GCST90001585	CD14+ CD16+ monocyte %monocyte	rs143135133	0.013514	49.6866	1	161383559	C	A	0.5567	0.08517	0.0223	7.19283e-11	3629	-0.0393	0.0242	0.032	0.1046	1030836
AF	ebi-a-GCST90001585	CD14+ CD16+ monocyte %monocyte	rs144638810	0.00654087	23.8799	1	161968404	C	T	0.3783	0.08299	0.0234	5.33802e-06	3629	0.0186	0.0279	0.0242	0.5048	1030836
AF	ebi-a-GCST90001585	CD14+ CD16+ monocyte %monocyte	rs147218533	0.00777461	28.4194	3	167152276	C	T	0.4909	0.09721	0.0164	4.63799e-07	3629	0.0492	0.0317	0.0159	0.1204	1030836
AF	ebi-a-GCST90001585	CD14+ CD16+ monocyte %monocyte	rs149435977	0.00742989	27.1499	1	160834841	T	C	-0.6066	0.1257	0.0102	1.43999e-06	3629	0.0578	0.0387	0.0107	0.1354	1030836
AF	ebi-a-GCST90001585	CD14+ CD16+ monocyte %monocyte	rs1503813	0.0219724	81.4843	1	161700679	G	A	-0.2319	0.02741	0.2862	3.82472e-17	3629	0.005	0.0078	0.2305	0.5223	1030836
AF	ebi-a-GCST90001585	CD14+ CD16+ monocyte %monocyte	rs151272476	0.0073606	26.8949	1	161525876	A	G	0.1511	0.03196	0.202	2.34498e-06	3629	-0.0152	0.0122	0.1028	0.2128	1030836
AF	ebi-a-GCST90001585	CD14+ CD16+ monocyte %monocyte	rs151312922	0.00654026	23.8777	1	158131789	A	G	-0.4644	0.09973	0.0154	3.33703e-06	3629	0.0282	0.042	0.0099	0.5028	1030836
AF	ebi-a-GCST90001585	CD14+ CD16+ monocyte %monocyte	rs164182	0.00638099	23.2925	1	162345199	G	T	-0.1655	0.03598	0.1346	4.37301e-06	3629	0.0114	0.0105	0.1254	0.2794	1030836
AF	ebi-a-GCST90001585	CD14+ CD16+ monocyte %monocyte	rs185631377	0.00799288	29.2238	1	161031616	A	G	-0.6517	0.1283	0.0095	3.98502e-07	3629	-0.0252	0.0356	0.0107	0.479001	1030836
AF	ebi-a-GCST90001585	CD14+ CD16+ monocyte %monocyte	rs1903578	0.00639432	23.3415	4	91255079	T	C	-0.1412	0.03062	0.2006	4.10696e-06	3629	-0.0071	0.0083	0.2012	0.3927	1030836
AF	ebi-a-GCST90001585	CD14+ CD16+ monocyte %monocyte	rs192316193	0.00824548	30.155	1	161114862	G	A	-0.3201	0.06044	0.042	1.25401e-07	3629	0.0121	0.0178	0.0432	0.4959	1030836
AF	ebi-a-GCST90001585	CD14+ CD16+ monocyte %monocyte	rs1925034	0.00814925	29.8002	1	157982579	G	A	-0.1359	0.02631	0.3286	2.50098e-07	3629	0.005	0.0078	0.2558	0.5247	1030836
AF	ebi-a-GCST90001585	CD14+ CD16+ monocyte %monocyte	rs2305972	0.0212529	78.7581	1	161574548	A	G	-0.2105	0.02578	0.6009	4.41672e-16	3629	0.018	0.0076	0.5666	0.0181698	1030836
AF	ebi-a-GCST90001585	CD14+ CD16+ monocyte %monocyte	rs2333749	0.00853456	31.2213	1	161684621	G	T	0.1508	0.029	0.7497	2.10402e-07	3629	-0.0141	0.0069	0.6407	0.0428697	1030836
AF	ebi-a-GCST90001585	CD14+ CD16+ monocyte %monocyte	rs2501865	0.014286	52.5664	1	161230065	C	T	0.1862	0.02747	0.2903	1.43814e-11	3629	-0.0024	0.0076	0.2823	0.753	1030836
AF	ebi-a-GCST90001585	CD14+ CD16+ monocyte %monocyte	rs2502809	0.00917835	33.5983	1	161220666	T	C	0.1366	0.02546	0.5637	8.61708e-08	3629	-0.0055	0.0071	0.639	0.4337	1030836
AF	ebi-a-GCST90001585	CD14+ CD16+ monocyte %monocyte	rs34161492	0.0060343	22.0193	6	79237344	T	C	0.22	0.04915	0.0668	7.84693e-06	3629	0.0097	0.0105	0.1243	0.3532	1030836
AF	ebi-a-GCST90001585	CD14+ CD16+ monocyte %monocyte	rs34386765	0.00799629	29.2363	1	167686046	C	T	0.1535	0.03012	0.2166	3.61302e-07	3629	-0.0005	0.0082	0.2117	0.9551	1030836
AF	ebi-a-GCST90001585	CD14+ CD16+ monocyte %monocyte	rs35161722	0.0065449	23.8947	1	160483800	T	C	-0.3944	0.08617	0.0215	4.86698e-06	3629	0.0081	0.0357	0.0173	0.8204	1030836
AF	ebi-a-GCST90001585	CD14+ CD16+ monocyte %monocyte	rs35583090	0.00684371	24.9932	1	160450885	A	G	-0.3103	0.06602	0.0369	2.69699e-06	3629	-0.017	0.0473	0.0104	0.719701	1030836
AF	ebi-a-GCST90001585	CD14+ CD16+ monocyte %monocyte	rs35855160	0.0190566	70.4609	1	161478235	A	G	0.2425	0.03118	0.2034	9.73868e-15	3629	-0.018	0.0088	0.2195	0.0409298	1030836
AF	ebi-a-GCST90001585	CD14+ CD16+ monocyte %monocyte	rs408849	0.0197067	72.9129	1	161612340	T	C	0.2081	0.02678	0.3501	1.00809e-14	3629	-0.0048	0.0131	0.1982	0.7137	1030836
AF	ebi-a-GCST90001585	CD14+ CD16+ monocyte %monocyte	rs4326638	0.0320925	120.259	1	161388960	C	T	-0.2861	0.02778	0.7323	1.55489e-24	3629	0.0112	0.007	0.5135	0.1112	1030836
AF	ebi-a-GCST90001585	CD14+ CD16+ monocyte %monocyte	rs445	0.00853801	31.234	7	92408370	T	C	0.1652	0.03101	0.1941	1.064e-07	3629	-0.0329	0.0112	0.0988	0.00317103	1030836
AF	ebi-a-GCST90001585	CD14+ CD16+ monocyte %monocyte	rs4656251	0.00729495	26.6532	1	160154324	G	A	-0.1218	0.02553	0.5643	1.892e-06	3629	0.0049	0.0072	0.6697	0.4947	1030836
AF	ebi-a-GCST90001585	CD14+ CD16+ monocyte %monocyte	rs56037947	0.00609018	22.2244	12	4104047	G	A	-0.1131	0.02494	0.3907	5.97902e-06	3629	-0.0064	0.0077	0.4245	0.4061	1030836
AF	ebi-a-GCST90001585	CD14+ CD16+ monocyte %monocyte	rs57717002	0.00681428	24.885	1	162758770	G	T	-0.2704	0.05819	0.049	3.48297e-06	3629	-0.0008	0.0139	0.063	0.9531	1030836
AF	ebi-a-GCST90001585	CD14+ CD16+ monocyte %monocyte	rs61801824	0.0091754	33.5874	1	161567067	A	T	-0.1597	0.02993	0.7648	1.006e-07	3629	0.0067	0.0118	0.6773	0.5734	1030836
AF	ebi-a-GCST90001585	CD14+ CD16+ monocyte %monocyte	rs6671271	0.00705041	25.7534	1	162250009	A	G	-0.3509	0.07528	0.0295	3.25897e-06	3629	-0.0015	0.0122	0.0759	0.9046	1030836
AF	ebi-a-GCST90001585	CD14+ CD16+ monocyte %monocyte	rs6699725	0.00850507	31.1125	1	161703525	T	C	0.2436	0.04624	0.0777	1.45999e-07	3629	-0.0024	0.0099	0.1274	0.81	1030836
AF	ebi-a-GCST90001585	CD14+ CD16+ monocyte %monocyte	rs6851027	0.00634576	23.163	4	183170621	G	A	0.136	0.03012	0.2199	6.54305e-06	3629	-0.007	0.008	0.2344	0.3831	1030836
AF	ebi-a-GCST90001585	CD14+ CD16+ monocyte %monocyte	rs6853013	0.0063718	23.2587	4	161408429	G	C	0.4909	0.1104	0.0134	9.0261e-06	3629	-0.0146	0.0407	0.0049	0.719	1030836
AF	ebi-a-GCST90001585	CD14+ CD16+ monocyte %monocyte	rs71632979	0.183396	814.565	1	161526397	G	A	-0.7013	0.02722	0.2479	1.40605e-134	3629	0.0211	0.0111	0.1282	0.0572796	1030836
AF	ebi-a-GCST90001585	CD14+ CD16+ monocyte %monocyte	rs71634908	0.0118743	43.5857	1	161716690	A	G	-0.3012	0.04874	0.0704	7.14102e-10	3629	-0.0132	0.0211	0.0271	0.5329	1030836
AF	ebi-a-GCST90001585	CD14+ CD16+ monocyte %monocyte	rs72649637	0.00765365	27.9739	8	51887026	C	T	0.3399	0.06783	0.0343	5.696e-07	3629	0.0091	0.0149	0.0597	0.5434	1030836
AF	ebi-a-GCST90001585	CD14+ CD16+ monocyte %monocyte	rs72704075	0.0174334	64.3527	1	161675994	T	C	-0.5699	0.07509	0.0276	4.04297e-14	3629	0.027	0.0344	0.0158	0.4324	1030836
AF	ebi-a-GCST90001585	CD14+ CD16+ monocyte %monocyte	rs73013488	0.00695595	25.4059	1	162400093	A	G	0.3408	0.07176	0.0309	2.123e-06	3629	0.0041	0.0282	0.0159	0.8838	1030836
AF	ebi-a-GCST90001585	CD14+ CD16+ monocyte %monocyte	rs74387400	0.00787861	28.8026	1	159857515	T	C	-0.6918	0.14	0.0083	8.163e-07	3629	-0.0197	0.0267	0.0177	0.4607	1030836
AF	ebi-a-GCST90001585	CD14+ CD16+ monocyte %monocyte	rs7527826	0.00653848	23.8712	1	161969322	A	G	-0.115	0.02522	0.4471	5.26902e-06	3629	-0.0013	0.0072	0.3977	0.8585	1030836
AF	ebi-a-GCST90001585	CD14+ CD16+ monocyte %monocyte	rs7539260	0.00684493	24.9977	1	162321998	C	T	-0.1289	0.02739	0.2902	2.60699e-06	3629	0.0018	0.0095	0.2246	0.85	1030836
AF	ebi-a-GCST90001585	CD14+ CD16+ monocyte %monocyte	rs7554023	0.0104062	38.1402	1	161896364	G	A	-0.1548	0.02693	0.3187	9.67698e-09	3629	0.0178	0.0093	0.1659	0.0550706	1030836
AF	ebi-a-GCST90001585	CD14+ CD16+ monocyte %monocyte	rs75738537	0.0067928	24.806	3	172984421	A	G	0.3676	0.07899	0.0258	3.37404e-06	3629	-0.0027	0.0302	0.0196	0.93	1030836
AF	ebi-a-GCST90001585	CD14+ CD16+ monocyte %monocyte	rs7604795	0.00652751	23.8308	2	215457940	C	T	0.1541	0.03386	0.8355	5.52205e-06	3629	0.0102	0.0094	0.8331	0.2781	1030836
AF	ebi-a-GCST90001585	CD14+ CD16+ monocyte %monocyte	rs76127744	0.00780373	28.5268	7	99531657	A	G	0.4933	0.1006	0.0163	9.81703e-07	3629	-0.0295	0.0467	0.0089	0.5273	1030836
AF	ebi-a-GCST90001585	CD14+ CD16+ monocyte %monocyte	rs76265753	0.00954539	34.9548	1	161181134	T	C	-0.4887	0.08749	0.0204	2.50098e-08	3629	0.0225	0.0225	0.0318	0.3161	1030836
AF	ebi-a-GCST90001585	CD14+ CD16+ monocyte %monocyte	rs76430343	0.00617925	22.5515	3	166442446	T	C	0.3904	0.08677	0.0207	7.01908e-06	3629	-0.0073	0.0161	0.0499	0.6516	1030836
AF	ebi-a-GCST90001585	CD14+ CD16+ monocyte %monocyte	rs77305308	0.00655364	23.9268	8	30170640	C	T	0.3233	0.06994	0.0324	3.91498e-06	3629	-0.0433	0.0249	0.0291	0.08202	1030836
AF	ebi-a-GCST90001585	CD14+ CD16+ monocyte %monocyte	rs77444104	0.00798643	29.2	1	161049383	T	G	-0.3477	0.06776	0.0342	3.03201e-07	3629	-0.013	0.0252	0.0232	0.6051	1030836
AF	ebi-a-GCST90001585	CD14+ CD16+ monocyte %monocyte	rs77936882	0.00648404	23.6711	4	148945287	G	T	0.2625	0.05739	0.0495	4.93799e-06	3629	0.0083	0.0155	0.0711	0.5911	1030836
AF	ebi-a-GCST90001585	CD14+ CD16+ monocyte %monocyte	rs78180560	0.0157757	58.1355	1	161093137	G	A	-0.3474	0.05001	0.0703	4.43915e-12	3629	0.0178	0.0228	0.0319	0.4356	1030836
AF	ebi-a-GCST90001585	CD14+ CD16+ monocyte %monocyte	rs78678475	0.005782	21.0933	12	119839619	T	G	0.5572	0.1237	0.0094	6.91895e-06	3629	0.0188	0.0201	0.0317	0.3489	1030836
AF	ebi-a-GCST90001585	CD14+ CD16+ monocyte %monocyte	rs79854883	0.0107675	39.4789	1	163087328	A	G	-0.5921	0.1093	0.0156	6.38499e-08	3629	0.062	0.0314	0.0152	0.0483103	1030836
AF	ebi-a-GCST90001585	CD14+ CD16+ monocyte %monocyte	rs847888	0.0100248	36.728	12	112151742	A	C	-0.1416	0.02691	0.4964	1.50598e-07	3629	-0.0029	0.0104	0.5979	0.7835	1030836
AF	ebi-a-GCST90001585	CD14+ CD16+ monocyte %monocyte	rs9427066	0.00963592	35.2895	1	161954365	G	C	-0.223	0.04088	0.8913	5.18299e-08	3629	0.0163	0.0107	0.8733	0.1285	1030836
AF	ebi-a-GCST90001585	CD14+ CD16+ monocyte %monocyte	rs9651035	0.0269096	100.3	1	161258765	T	C	-0.2468	0.02688	0.3294	7.13839e-20	3629	0.0088	0.0071	0.3167	0.2197	1030836
AF	ebi-a-GCST90001831	CD62L on CD62L+ myeloid Dendritic Cell	rs10753793	0.0209902	61.5335	1	169727940	G	A	0.2185	0.0276	0.6737	3.44271e-15	2872	-0.0209	0.0071	0.6602	0.00307603	1030836
AF	ebi-a-GCST90001831	CD62L on CD62L+ myeloid Dendritic Cell	rs10919202	0.0193297	56.5696	1	169613794	G	A	0.2703	0.0361	0.1569	9.30251e-14	2872	-0.0254	0.009	0.1585	0.00494094	1030836
AF	ebi-a-GCST90001831	CD62L on CD62L+ myeloid Dendritic Cell	rs114141182	0.00627772	18.1309	6	13173850	T	C	0.7442	0.1676	0.0057	9.32696e-06	2872	0.0245	0.0233	0.0262	0.2935	1030836
AF	ebi-a-GCST90001831	CD62L on CD62L+ myeloid Dendritic Cell	rs12724134	0.00679656	19.6396	1	95075566	C	G	0.14	0.03124	0.2232	7.65403e-06	2872	-0.0038	0.0073	0.3195	0.6017	1030836
AF	ebi-a-GCST90001831	CD62L on CD62L+ myeloid Dendritic Cell	rs12736132	0.00696463	20.1287	1	170115897	A	C	0.2558	0.0571	0.0564	7.74801e-06	2872	0.0001	0.0107	0.1186	0.9953	1030836
AF	ebi-a-GCST90001831	CD62L on CD62L+ myeloid Dendritic Cell	rs12755775	0.00737585	21.326	1	169547717	A	G	-0.1474	0.03217	0.2167	4.83504e-06	2872	0.0484	0.012	0.1121	5.76806e-05	1030836
AF	ebi-a-GCST90001831	CD62L on CD62L+ myeloid Dendritic Cell	rs143375069	0.00722256	20.8796	1	157915841	G	T	-0.4251	0.09542	0.0204	8.71907e-06	2872	0.003	0.0549	0.006	0.9558	1030836
AF	ebi-a-GCST90001831	CD62L on CD62L+ myeloid Dendritic Cell	rs193231039	0.0096531	27.9744	1	170346404	G	T	0.6516	0.1256	0.0115	2.27101e-07	2872	-0.0381	0.0304	0.0167	0.2097	1030836
AF	ebi-a-GCST90001831	CD62L on CD62L+ myeloid Dendritic Cell	rs2038655	0.00667362	19.282	13	26228943	C	T	0.1172	0.026	0.5841	6.78203e-06	2872	-0.0056	0.0067	0.4599	0.4044	1030836
AF	ebi-a-GCST90001831	CD62L on CD62L+ myeloid Dendritic Cell	rs2536092	0.00761656	22.0273	7	151378090	G	A	-0.2253	0.04846	0.9183	3.48899e-06	2872	0.0259	0.0147	0.9142	0.0780692	1030836
AF	ebi-a-GCST90001831	CD62L on CD62L+ myeloid Dendritic Cell	rs35346875	0.00912492	26.4297	1	169625211	A	G	0.6535	0.1283	0.0108	3.75198e-07	2872	-0.0252	0.0309	0.0163	0.4147	1030836
AF	ebi-a-GCST90001831	CD62L on CD62L+ myeloid Dendritic Cell	rs4656708	0.0093525	27.0951	1	169701466	C	A	0.3371	0.06425	0.043	1.65699e-07	2872	-0.1027	0.044	0.0109	0.0196598	1030836
AF	ebi-a-GCST90001831	CD62L on CD62L+ myeloid Dendritic Cell	rs58315932	0.00867114	25.1038	15	79777547	A	G	0.3573	0.07038	0.0352	4.07897e-07	2872	-0.0003	0.0159	0.0457	0.9845	1030836
AF	ebi-a-GCST90001831	CD62L on CD62L+ myeloid Dendritic Cell	rs6427213	0.0345922	102.837	1	169713146	G	A	0.3455	0.03444	0.1758	2.69401e-23	2872	-0.0178	0.0096	0.138	0.0644896	1030836
AF	ebi-a-GCST90001831	CD62L on CD62L+ myeloid Dendritic Cell	rs6539095	0.00747437	21.613	12	104092085	A	G	0.243	0.05068	0.9321	1.70899e-06	2872	0.0041	0.0145	0.9125	0.777	1030836
AF	ebi-a-GCST90001831	CD62L on CD62L+ myeloid Dendritic Cell	rs7202624	0.00719824	20.8087	16	86016175	C	G	-0.1448	0.03169	0.7799	5.09906e-06	2872	0.023	0.0091	0.805	0.0110301	1030836
AF	ebi-a-GCST90001831	CD62L on CD62L+ myeloid Dendritic Cell	rs7234534	0.00804436	23.2745	18	23407436	T	G	0.1279	0.02657	0.4358	1.554e-06	2872	-0.0009	0.0066	0.483	0.8912	1030836
AF	ebi-a-GCST90001831	CD62L on CD62L+ myeloid Dendritic Cell	rs74249330	0.00687872	19.8787	15	79712123	C	T	0.3368	0.07434	0.0313	6.11604e-06	2872	0.0203	0.0311	0.0142	0.5146	1030836
AF	ebi-a-GCST90001831	CD62L on CD62L+ myeloid Dendritic Cell	rs74384841	0.0129581	37.6779	1	170071811	T	C	0.3469	0.05625	0.0571	7.95591e-10	2872	-0.0214	0.0177	0.0427	0.2268	1030836
AF	ebi-a-GCST90001831	CD62L on CD62L+ myeloid Dendritic Cell	rs75145851	0.00895948	25.9462	2	96804588	A	G	0.2347	0.04621	0.0893	4.04604e-07	2872	-0.0107	0.0088	0.1945	0.2235	1030836
AF	ebi-a-GCST90001831	CD62L on CD62L+ myeloid Dendritic Cell	rs76305105	0.00701649	20.2796	1	168573042	A	G	0.2496	0.05503	0.0599	5.97104e-06	2872	-0.0101	0.0186	0.0395	0.5861	1030836
AF	ebi-a-GCST90001831	CD62L on CD62L+ myeloid Dendritic Cell	rs80300181	0.0144041	41.944	1	169709807	G	C	0.2915	0.04473	0.0935	8.41395e-11	2872	-0.0212	0.0111	0.0952	0.0564898	1030836
AF	ebi-a-GCST90001831	CD62L on CD62L+ myeloid Dendritic Cell	rs9890410	0.00712518	20.596	17	16279572	C	G	0.2028	0.04322	0.0958	2.837e-06	2872	-0.0007	0.0091	0.1655	0.936	1030836
AF	ebi-a-GCST90001438	IgD- CD38dim B cell Absolute Count	rs115414430	0.00637795	23.4546	2	36720835	G	C	0.3388	0.07271	0.0286	3.29102e-06	3656	0.0205	0.0185	0.0392	0.2673	1030836
AF	ebi-a-GCST90001438	IgD- CD38dim B cell Absolute Count	rs11653761	0.00607048	22.317	17	2716535	T	G	-0.1121	0.02405	0.592	3.28897e-06	3656	0.0029	0.0071	0.6185	0.6789	1030836
AF	ebi-a-GCST90001438	IgD- CD38dim B cell Absolute Count	rs117605782	0.00538366	19.7784	18	46442174	A	G	0.8913	0.1987	0.0034	7.486e-06	3656	0.0484	0.025	0.0221	0.05254	1030836
AF	ebi-a-GCST90001438	IgD- CD38dim B cell Absolute Count	rs141352577	0.00613455	22.554	3	8492010	T	C	0.3656	0.07671	0.0235	1.95501e-06	3656	0.0169	0.0302	0.0173	0.5758	1030836
AF	ebi-a-GCST90001438	IgD- CD38dim B cell Absolute Count	rs149006488	0.00634379	23.3282	11	67523715	G	C	-0.1579	0.03413	0.1496	3.83804e-06	3656	-0.0024	0.0095	0.1963	0.7982	1030836
AF	ebi-a-GCST90001438	IgD- CD38dim B cell Absolute Count	rs1519524	0.00692474	25.4795	2	136934125	A	T	0.141	0.02892	0.2246	1.12499e-06	3656	-0.0187	0.0155	0.2394	0.2277	1030836
AF	ebi-a-GCST90001438	IgD- CD38dim B cell Absolute Count	rs16925715	0.00682852	25.123	10	53772842	C	T	-0.1298	0.02698	0.2824	1.556e-06	3656	-0.0109	0.0075	0.2621	0.1465	1030836
AF	ebi-a-GCST90001438	IgD- CD38dim B cell Absolute Count	rs192544457	0.00860177	31.7036	13	42337460	A	G	0.8492	0.1563	0.006	5.91698e-08	3656	0.0076	0.0262	0.0403	0.770699	1030836
AF	ebi-a-GCST90001438	IgD- CD38dim B cell Absolute Count	rs4936106	0.0061459	22.596	11	130360402	G	C	0.3309	0.07134	0.0289	3.62602e-06	3656	-0.019	0.022	0.0328	0.3877	1030836
AF	ebi-a-GCST90001438	IgD- CD38dim B cell Absolute Count	rs533086	0.0059237	21.7742	19	16411841	G	A	-0.119	0.02614	0.7021	5.45306e-06	3656	-0.0092	0.0081	0.7247	0.2527	1030836
AF	ebi-a-GCST90001438	IgD- CD38dim B cell Absolute Count	rs60035843	0.00591827	21.7541	15	69123222	G	A	0.1277	0.02849	0.2382	7.63801e-06	3656	0.0121	0.0076	0.3211	0.1097	1030836
AF	ebi-a-GCST90001438	IgD- CD38dim B cell Absolute Count	rs61910510	0.00644514	23.7033	11	130557122	T	C	0.3355	0.07014	0.0295	1.79498e-06	3656	0.0071	0.0436	0.0106	0.8706	1030836
AF	ebi-a-GCST90001438	IgD- CD38dim B cell Absolute Count	rs73178168	0.00708154	26.0605	13	47809629	T	C	0.1583	0.03258	0.1703	1.23501e-06	3656	0.0182	0.0142	0.071	0.1989	1030836
AF	ebi-a-GCST90001438	IgD- CD38dim B cell Absolute Count	rs73185679	0.00548616	20.157	3	186485863	C	T	0.1715	0.0387	0.1041	9.56093e-06	3656	0.0026	0.0124	0.0973	0.8308	1030836
AF	ebi-a-GCST90001438	IgD- CD38dim B cell Absolute Count	rs7595246	0.00601585	22.1149	2	238554657	C	T	0.14	0.03035	0.1893	4.08602e-06	3656	0.0183	0.0077	0.2507	0.01736	1030836
AF	ebi-a-GCST90001438	IgD- CD38dim B cell Absolute Count	rs77848220	0.00702696	25.8582	1	61251434	T	C	0.405	0.08232	0.0219	9.04191e-07	3656	0.0491	0.0369	0.0118	0.1832	1030836
AF	ebi-a-GCST90001438	IgD- CD38dim B cell Absolute Count	rs7840395	0.00786231	28.9566	8	144984956	G	A	-0.1267	0.02425	0.5715	1.85498e-07	3656	-0.0153	0.0067	0.4644	0.0233701	1030836
AF	ebi-a-GCST90001438	IgD- CD38dim B cell Absolute Count	rs78893742	0.00605589	22.2631	20	36100011	A	G	0.6139	0.1321	0.0081	3.47696e-06	3656	0.0211	0.027	0.0273	0.434	1030836
AF	ebi-a-GCST90001438	IgD- CD38dim B cell Absolute Count	rs79407211	0.00599703	22.0454	13	109119262	T	C	-0.1927	0.04286	0.0886	7.15303e-06	3656	-0.0187	0.0146	0.0641	0.2002	1030836
AF	ebi-a-GCST90001438	IgD- CD38dim B cell Absolute Count	rs9520836	0.00623796	22.9366	13	108957063	G	A	0.1117	0.02394	0.5044	3.14398e-06	3656	0.005	0.0079	0.2426	0.5268	1030836
AF	ebi-a-GCST90001979	CD16 on CD14- CD16+ monocyte	rs1027700	0.0149586	54.9422	1	161757036	T	A	0.2254	0.03237	0.1794	3.92283e-12	3620	-0.009	0.0073	0.2896	0.2204	1030836
AF	ebi-a-GCST90001979	CD16 on CD14- CD16+ monocyte	rs10494416	0.010244	37.4465	1	164447179	G	A	0.1444	0.02544	0.566	1.47999e-08	3620	-0.0044	0.007	0.4135	0.5301	1030836
AF	ebi-a-GCST90001979	CD16 on CD14- CD16+ monocyte	rs10737502	0.0341649	127.981	1	161792321	A	G	0.4146	0.03945	0.8881	1.84289e-25	3620	-0.001	0.0099	0.8468	0.9202	1030836
AF	ebi-a-GCST90001979	CD16 on CD14- CD16+ monocyte	rs10919058	0.0137734	50.528	1	162251963	T	G	-0.2374	0.03537	0.1425	2.21718e-11	3620	-0.007	0.0084	0.1894	0.4088	1030836
AF	ebi-a-GCST90001979	CD16 on CD14- CD16+ monocyte	rs10919290	0.00773121	28.1895	1	162347458	T	C	0.2645	0.05294	0.0587	6.13197e-07	3620	0.0135	0.0209	0.0368	0.517001	1030836
AF	ebi-a-GCST90001979	CD16 on CD14- CD16+ monocyte	rs111504845	0.121265	499.28	1	161565479	A	G	0.5392	0.0266	0.2964	1.31009e-86	3620	0.013	0.008	0.3233	0.1038	1030836
AF	ebi-a-GCST90001979	CD16 on CD14- CD16+ monocyte	rs111516661	0.0296556	110.573	1	161269415	T	C	0.4079	0.0417	0.0989	2.54918e-22	3620	-0.0306	0.0149	0.0625	0.0395003	1030836
AF	ebi-a-GCST90001979	CD16 on CD14- CD16+ monocyte	rs111723656	0.0091095	33.2612	1	159155355	A	G	-0.6385	0.1275	0.0113	5.81795e-07	3620	0.0595	0.0487	0.0084	0.2212	1030836
AF	ebi-a-GCST90001979	CD16 on CD14- CD16+ monocyte	rs112223146	0.00800608	29.1998	1	160215750	A	G	0.1987	0.03927	0.1145	4.41601e-07	3620	0.0188	0.0211	0.0344	0.3711	1030836
AF	ebi-a-GCST90001979	CD16 on CD14- CD16+ monocyte	rs11264885	0.00665232	24.2293	1	158020479	G	A	-0.1343	0.02901	0.2439	3.77903e-06	3620	0.0034	0.0088	0.2372	0.702901	1030836
AF	ebi-a-GCST90001979	CD16 on CD14- CD16+ monocyte	rs112655418	0.00615138	22.3934	1	56261771	C	A	-0.166	0.03687	0.128	6.91305e-06	3620	-0.0021	0.0122	0.1967	0.8637	1030836
AF	ebi-a-GCST90001979	CD16 on CD14- CD16+ monocyte	rs112750600	0.0134983	49.505	1	161742271	T	C	-0.8098	0.1193	0.0104	1.33999e-11	3620	0.047	0.0467	0.0085	0.3142	1030836
AF	ebi-a-GCST90001979	CD16 on CD14- CD16+ monocyte	rs112876729	0.014078	51.6615	1	161705747	A	G	0.4005	0.06184	0.046	1.07201e-10	3620	0.0149	0.0297	0.0175	0.615399	1030836
AF	ebi-a-GCST90001979	CD16 on CD14- CD16+ monocyte	rs113857348	0.00825543	30.1168	1	160110812	T	C	-0.3908	0.07353	0.0278	1.133e-07	3620	-0.0088	0.015	0.0607	0.5564	1030836
AF	ebi-a-GCST90001979	CD16 on CD14- CD16+ monocyte	rs113981173	0.00822905	30.0197	1	160653570	C	T	0.3037	0.06095	0.0468	6.561e-07	3620	0.0032	0.0254	0.0297	0.8985	1030836
AF	ebi-a-GCST90001979	CD16 on CD14- CD16+ monocyte	rs114097175	0.00611607	22.2641	1	166867050	C	T	0.2334	0.05227	0.0597	8.241e-06	3620	0.0429	0.0258	0.0206	0.0968791	1030836
AF	ebi-a-GCST90001979	CD16 on CD14- CD16+ monocyte	rs114458235	0.00768331	28.0135	1	160749332	C	T	-0.2576	0.05239	0.0617	9.14892e-07	3620	0.032	0.0295	0.0234	0.2785	1030836
AF	ebi-a-GCST90001979	CD16 on CD14- CD16+ monocyte	rs114535887	0.0311558	116.346	1	161518314	T	C	0.5344	0.05283	0.0579	9.74092e-24	3620	0.0088	0.0178	0.0508	0.6215	1030836
AF	ebi-a-GCST90001979	CD16 on CD14- CD16+ monocyte	rs114568699	0.00689764	25.129	1	157894802	T	C	-0.5034	0.1045	0.0138	1.52799e-06	3620	0.0098	0.0207	0.0307	0.6372	1030836
AF	ebi-a-GCST90001979	CD16 on CD14- CD16+ monocyte	rs114847412	0.00827429	30.1861	1	163029680	C	T	-0.5142	0.09673	0.0159	1.12401e-07	3620	0.0048	0.0353	0.0127	0.8926	1030836
AF	ebi-a-GCST90001979	CD16 on CD14- CD16+ monocyte	rs114926793	0.00918941	33.5557	1	161481546	C	T	0.7341	0.1414	0.0086	2.21998e-07	3620	-0.0055	0.0293	0.0177	0.8519	1030836
AF	ebi-a-GCST90001979	CD16 on CD14- CD16+ monocyte	rs115227354	0.00807677	29.4597	1	161006970	G	A	0.2857	0.05644	0.0522	4.36395e-07	3620	-0.0193	0.0221	0.0308	0.3835	1030836
AF	ebi-a-GCST90001979	CD16 on CD14- CD16+ monocyte	rs115587273	0.00671992	24.4772	1	166570355	A	C	-0.372	0.07921	0.0249	2.751e-06	3620	-0.0116	0.0269	0.0203	0.666099	1030836
AF	ebi-a-GCST90001979	CD16 on CD14- CD16+ monocyte	rs11588114	0.00712921	25.9787	1	165005945	A	C	0.141	0.02917	0.2341	1.39399e-06	3620	-0.0104	0.0075	0.2801	0.1618	1030836
AF	ebi-a-GCST90001979	CD16 on CD14- CD16+ monocyte	rs115881745	0.00607126	22.1	1	164323256	C	T	-0.2853	0.06411	0.0388	8.82592e-06	3620	-0.029	0.0303	0.0195	0.3382	1030836
AF	ebi-a-GCST90001979	CD16 on CD14- CD16+ monocyte	rs11588910	0.00646815	23.5541	1	162441340	A	G	0.3271	0.07138	0.0312	4.75697e-06	3620	0.0424	0.0237	0.0284	0.0741396	1030836
AF	ebi-a-GCST90001979	CD16 on CD14- CD16+ monocyte	rs116077725	0.0164117	60.3684	1	160737330	T	A	-0.6795	0.09156	0.0181	1.42988e-13	3620	0.0558	0.0297	0.0194	0.0596802	1030836
AF	ebi-a-GCST90001979	CD16 on CD14- CD16+ monocyte	rs11860582	0.00612326	22.2904	16	62812389	A	T	-0.1431	0.03223	0.183	9.24507e-06	3620	0.0458	0.0195	0.1285	0.01862	1030836
AF	ebi-a-GCST90001979	CD16 on CD14- CD16+ monocyte	rs12022536	0.00946672	34.5779	1	161976234	G	A	0.1944	0.03532	0.8532	3.96196e-08	3620	-0.0079	0.0087	0.7939	0.3638	1030836
AF	ebi-a-GCST90001979	CD16 on CD14- CD16+ monocyte	rs12032664	0.0903689	359.437	1	161509155	A	G	0.5872	0.03306	0.1551	9.67386e-68	3620	-0.0072	0.0075	0.3733	0.3388	1030836
AF	ebi-a-GCST90001979	CD16 on CD14- CD16+ monocyte	rs12044799	0.00726902	26.4919	1	158490295	G	A	-0.1433	0.02898	0.2298	7.93798e-07	3620	-0.0043	0.0078	0.2326	0.5872	1030836
AF	ebi-a-GCST90001979	CD16 on CD14- CD16+ monocyte	rs12085897	0.0138539	50.8275	1	159983310	A	G	-0.2097	0.03124	0.1959	2.18625e-11	3620	-0.0028	0.0076	0.2691	0.7098	1030836
AF	ebi-a-GCST90001979	CD16 on CD14- CD16+ monocyte	rs12119861	0.0121158	44.3725	1	161985004	T	C	-0.3414	0.05339	0.055	1.82398e-10	3620	0.0123	0.0141	0.0657	0.3831	1030836
AF	ebi-a-GCST90001979	CD16 on CD14- CD16+ monocyte	rs12128746	0.00617282	22.472	1	157299458	T	C	-0.1272	0.02862	0.2566	9.09704e-06	3620	0.0092	0.007	0.4884	0.1846	1030836
AF	ebi-a-GCST90001979	CD16 on CD14- CD16+ monocyte	rs12132354	0.00941573	34.3899	1	162341917	C	A	0.1819	0.03289	0.1718	3.42003e-08	3620	-0.0071	0.0134	0.0758	0.5948	1030836
AF	ebi-a-GCST90001979	CD16 on CD14- CD16+ monocyte	rs12135080	0.00646342	23.5368	1	162889330	T	A	0.2438	0.0533	0.0577	4.96101e-06	3620	0.0306	0.0229	0.0206	0.1812	1030836
AF	ebi-a-GCST90001979	CD16 on CD14- CD16+ monocyte	rs12135728	0.0627536	242.244	1	161374413	T	G	0.3742	0.02582	0.339	2.6418e-46	3620	-0.0198	0.0081	0.2851	0.0148501	1030836
AF	ebi-a-GCST90001979	CD16 on CD14- CD16+ monocyte	rs12239946	0.00890746	32.5168	1	160319055	C	T	0.2423	0.04555	0.0827	1.102e-07	3620	-0.0012	0.0094	0.1854	0.8979	1030836
AF	ebi-a-GCST90001979	CD16 on CD14- CD16+ monocyte	rs12401994	0.0124002	45.4272	1	160481662	T	G	0.2246	0.03557	0.1435	3.06098e-10	3620	0.0108	0.0099	0.181	0.2742	1030836
AF	ebi-a-GCST90001979	CD16 on CD14- CD16+ monocyte	rs12566873	0.00722739	26.3391	1	159623952	A	C	-0.2239	0.04618	0.0782	1.29101e-06	3620	-0.0145	0.0134	0.0741	0.2811	1030836
AF	ebi-a-GCST90001979	CD16 on CD14- CD16+ monocyte	rs12723400	0.0107241	39.2205	1	164440415	A	G	-0.3005	0.05055	0.0634	3.05e-09	3620	0.0048	0.0103	0.1343	0.6423	1030836
AF	ebi-a-GCST90001979	CD16 on CD14- CD16+ monocyte	rs12728760	0.0107294	39.2401	1	161724900	A	G	0.3579	0.05983	0.0438	2.42298e-09	3620	0.0032	0.0155	0.0459	0.838	1030836
AF	ebi-a-GCST90001979	CD16 on CD14- CD16+ monocyte	rs12731169	0.00738545	26.9194	1	162793430	C	T	-0.187	0.03864	0.12	1.34602e-06	3620	0.0061	0.0109	0.1102	0.5752	1030836
AF	ebi-a-GCST90001979	CD16 on CD14- CD16+ monocyte	rs12737621	0.00696291	25.3685	1	18698947	G	T	-0.1212	0.02496	0.386	1.242e-06	3620	0.0038	0.0068	0.3878	0.572499	1030836
AF	ebi-a-GCST90001979	CD16 on CD14- CD16+ monocyte	rs12743815	0.00601809	21.9053	1	159640769	C	G	0.1728	0.039	0.1137	9.71807e-06	3620	0.0076	0.0128	0.0772	0.5509	1030836
AF	ebi-a-GCST90001979	CD16 on CD14- CD16+ monocyte	rs12760465	0.00740757	27.0006	1	160468811	T	C	-0.3241	0.06627	0.0366	1.053e-06	3620	-0.0372	0.051	0.01	0.4656	1030836
AF	ebi-a-GCST90001979	CD16 on CD14- CD16+ monocyte	rs1338629	0.0109239	39.959	1	164446649	A	T	0.2271	0.03824	0.8796	3.12299e-09	3620	0.0016	0.0157	0.9195	0.9165	1030836
AF	ebi-a-GCST90001979	CD16 on CD14- CD16+ monocyte	rs138012076	0.00697484	25.4122	1	162697291	G	T	0.2477	0.05361	0.0605	3.97796e-06	3620	-0.0346	0.0291	0.0221	0.2352	1030836
AF	ebi-a-GCST90001979	CD16 on CD14- CD16+ monocyte	rs138501634	0.00793874	28.9522	1	157377438	G	A	-0.5859	0.1198	0.0117	1.05801e-06	3620	-0.0243	0.0273	0.0221	0.3739	1030836
AF	ebi-a-GCST90001979	CD16 on CD14- CD16+ monocyte	rs138902187	0.00839774	30.6403	1	158764448	C	T	-0.6449	0.1253	0.0102	2.79299e-07	3620	0.047	0.0466	0.0086	0.3132	1030836
AF	ebi-a-GCST90001979	CD16 on CD14- CD16+ monocyte	rs138966305	0.0112912	41.3181	1	161925353	A	G	0.3037	0.05082	0.0655	2.5e-09	3620	-0.0505	0.0445	0.008	0.2563	1030836
AF	ebi-a-GCST90001979	CD16 on CD14- CD16+ monocyte	rs139085673	0.00602562	21.9329	21	37863897	G	A	-1.468	0.3236	0.0014	5.91602e-06	3620	0.04	0.0248	0.0264	0.1075	1030836
AF	ebi-a-GCST90001979	CD16 on CD14- CD16+ monocyte	rs139547188	0.00562923	20.4818	1	162418218	T	C	0.9866	0.2151	0.0029	4.65801e-06	3620	-0.0366	0.0238	0.0273	0.1245	1030836
AF	ebi-a-GCST90001979	CD16 on CD14- CD16+ monocyte	rs139731096	0.00722184	26.3187	9	140753656	C	G	0.122	0.02514	0.414	1.25199e-06	3620	0.0074	0.0082	0.2695	0.3649	1030836
AF	ebi-a-GCST90001979	CD16 on CD14- CD16+ monocyte	rs140749884	0.0128963	47.2683	1	161949163	A	G	0.3141	0.04971	0.0703	2.97201e-10	3620	0.0345	0.0298	0.0224	0.2463	1030836
AF	ebi-a-GCST90001979	CD16 on CD14- CD16+ monocyte	rs140966292	0.00871275	31.7998	1	175408164	C	A	-0.5466	0.1035	0.0148	1.37e-07	3620	-0.021	0.0353	0.0265	0.552901	1030836
AF	ebi-a-GCST90001979	CD16 on CD14- CD16+ monocyte	rs140979200	0.010982	40.174	1	164523144	A	G	-0.7639	0.1334	0.0095	1.096e-08	3620	0.0187	0.0269	0.0243	0.486	1030836
AF	ebi-a-GCST90001979	CD16 on CD14- CD16+ monocyte	rs141371269	0.00980577	35.8286	1	162332069	A	C	-0.6229	0.108	0.0128	8.76496e-09	3620	0.0727	0.0308	0.015	0.0180701	1030836
AF	ebi-a-GCST90001979	CD16 on CD14- CD16+ monocyte	rs141701631	0.0189836	70.0119	1	162167727	G	A	-0.3648	0.04739	0.0773	1.78402e-14	3620	-0.0171	0.024	0.0325	0.4767	1030836
AF	ebi-a-GCST90001979	CD16 on CD14- CD16+ monocyte	rs142405270	0.0127876	46.865	1	161353349	G	A	0.3821	0.06221	0.0459	9.06797e-10	3620	-0.0359	0.035	0.016	0.3052	1030836
AF	ebi-a-GCST90001979	CD16 on CD14- CD16+ monocyte	rs142966355	0.0060307	21.9514	1	161622470	G	T	-0.4982	0.1113	0.0123	7.871e-06	3620	0.0088	0.018	0.0611	0.626299	1030836
AF	ebi-a-GCST90001979	CD16 on CD14- CD16+ monocyte	rs143010323	0.0148214	54.4305	1	161105199	C	T	0.473	0.06952	0.0343	1.18495e-11	3620	0.0464	0.0439	0.0087	0.2913	1030836
AF	ebi-a-GCST90001979	CD16 on CD14- CD16+ monocyte	rs143032729	0.0123408	45.207	1	160353789	G	A	-0.459	0.07358	0.0302	4.95804e-10	3620	-0.0434	0.0243	0.0245	0.0749808	1030836
AF	ebi-a-GCST90001979	CD16 on CD14- CD16+ monocyte	rs143135133	0.0108923	39.8422	1	161383559	C	A	0.4987	0.0854	0.0224	5.69495e-09	3620	-0.0393	0.0242	0.032	0.1046	1030836
AF	ebi-a-GCST90001979	CD16 on CD14- CD16+ monocyte	rs143161024	0.00611649	22.2656	8	40622513	A	G	-0.5255	0.1182	0.0112	8.94602e-06	3620	-0.0093	0.0302	0.0173	0.7591	1030836
AF	ebi-a-GCST90001979	CD16 on CD14- CD16+ monocyte	rs144638810	0.00645061	23.4898	1	161968404	C	T	0.3749	0.08219	0.0235	5.25606e-06	3620	0.0186	0.0279	0.0242	0.5048	1030836
AF	ebi-a-GCST90001979	CD16 on CD14- CD16+ monocyte	rs145147679	0.00683995	24.9174	1	159787423	A	G	-0.3641	0.07492	0.0265	1.22301e-06	3620	-0.0207	0.0356	0.015	0.560899	1030836
AF	ebi-a-GCST90001979	CD16 on CD14- CD16+ monocyte	rs146423333	0.0103726	37.9212	1	161722608	T	C	-0.3091	0.0531	0.0576	6.30304e-09	3620	-0.0081	0.0268	0.0201	0.762901	1030836
AF	ebi-a-GCST90001979	CD16 on CD14- CD16+ monocyte	rs146537732	0.00902971	32.9672	1	159904961	A	C	-0.7788	0.1498	0.0075	2.10698e-07	3620	-0.0377	0.0491	0.0072	0.4424	1030836
AF	ebi-a-GCST90001979	CD16 on CD14- CD16+ monocyte	rs146575092	0.00790495	28.828	1	159374228	A	G	0.8351	0.1637	0.0057	3.52996e-07	3620	-0.0018	0.0246	0.0211	0.9418	1030836
AF	ebi-a-GCST90001979	CD16 on CD14- CD16+ monocyte	rs146718864	0.055657	213.235	1	161410349	A	G	0.4677	0.03534	0.1496	4.30725e-39	3620	-0.0359	0.0225	0.0269	0.1098	1030836
AF	ebi-a-GCST90001979	CD16 on CD14- CD16+ monocyte	rs148211891	0.00736027	26.8269	1	164904315	A	G	-0.2495	0.05168	0.0631	1.44202e-06	3620	0.0115	0.0248	0.0196	0.6414	1030836
AF	ebi-a-GCST90001979	CD16 on CD14- CD16+ monocyte	rs149100	0.00822798	30.0158	1	162441037	G	T	0.1299	0.02468	0.4213	1.51901e-07	3620	0.0126	0.0075	0.3671	0.0933491	1030836
AF	ebi-a-GCST90001979	CD16 on CD14- CD16+ monocyte	rs150333529	0.0103279	37.7564	1	162721878	G	A	-0.8221	0.144	0.0077	1.226e-08	3620	0.0169	0.0558	0.0057	0.7612	1030836
AF	ebi-a-GCST90001979	CD16 on CD14- CD16+ monocyte	rs1503813	0.0350908	131.575	1	161700679	G	A	-0.2934	0.02714	0.2851	7.76426e-27	3620	0.005	0.0078	0.2305	0.5223	1030836
AF	ebi-a-GCST90001979	CD16 on CD14- CD16+ monocyte	rs164182	0.00865243	31.5777	1	162345199	G	T	-0.1929	0.03593	0.1343	8.41298e-08	3620	0.0114	0.0105	0.1254	0.2794	1030836
AF	ebi-a-GCST90001979	CD16 on CD14- CD16+ monocyte	rs164424	0.0169428	62.3557	1	162361149	A	C	-0.2957	0.04011	0.8913	2.04597e-13	3620	-0.0146	0.0116	0.887	0.2084	1030836
AF	ebi-a-GCST90001979	CD16 on CD14- CD16+ monocyte	rs16831591	0.00675545	24.6075	1	160182684	G	A	-0.3396	0.07314	0.0302	3.54797e-06	3620	0.0003	0.022	0.0289	0.9908	1030836
AF	ebi-a-GCST90001979	CD16 on CD14- CD16+ monocyte	rs16861638	0.00641601	23.363	1	162360734	A	G	0.2589	0.05724	0.0504	6.26498e-06	3620	-0.0143	0.0251	0.0178	0.569	1030836
AF	ebi-a-GCST90001979	CD16 on CD14- CD16+ monocyte	rs1704757	0.00814832	29.7228	1	162837806	G	C	-0.1356	0.0268	0.6686	4.43895e-07	3620	-0.015	0.0088	0.7646	0.08916	1030836
AF	ebi-a-GCST90001979	CD16 on CD14- CD16+ monocyte	rs17400517	0.464893	3143.26	1	161485259	T	G	-1.146	0.02322	0.2298	1e-200	3620	0.0239	0.0106	0.1269	0.02467	1030836
AF	ebi-a-GCST90001979	CD16 on CD14- CD16+ monocyte	rs17419999	0.00720266	26.2483	1	158013998	A	T	-0.1535	0.03162	0.1883	1.26299e-06	3620	-0.006	0.0104	0.1254	0.5654	1030836
AF	ebi-a-GCST90001979	CD16 on CD14- CD16+ monocyte	rs17456856	0.00754004	27.4871	1	159518120	G	A	-0.5226	0.1115	0.014	2.877e-06	3620	-0.0062	0.0243	0.0243	0.7991	1030836
AF	ebi-a-GCST90001979	CD16 on CD14- CD16+ monocyte	rs17817999	0.00624042	22.7196	8	25869608	C	T	0.1414	0.03168	0.1935	8.24898e-06	3620	0.0069	0.0085	0.196	0.414	1030836
AF	ebi-a-GCST90001979	CD16 on CD14- CD16+ monocyte	rs1800947	0.00669674	24.3921	1	159683438	G	C	0.1967	0.04349	0.0957	6.27307e-06	3620	0.0049	0.0144	0.064	0.7317	1030836
AF	ebi-a-GCST90001979	CD16 on CD14- CD16+ monocyte	rs186697432	0.00642371	23.3912	8	41559256	T	C	-0.5534	0.1233	0.0106	7.35106e-06	3620	-0.0089	0.0314	0.0166	0.776301	1030836
AF	ebi-a-GCST90001979	CD16 on CD14- CD16+ monocyte	rs1889792	0.0073195	26.6772	1	160613181	C	T	-0.1355	0.02753	0.2749	9.00907e-07	3620	-0.0024	0.0072	0.2716	0.737999	1030836
AF	ebi-a-GCST90001979	CD16 on CD14- CD16+ monocyte	rs192316193	0.0222973	82.5116	1	161114862	G	A	-0.5288	0.05964	0.0416	1.15107e-18	3620	0.0121	0.0178	0.0432	0.4959	1030836
AF	ebi-a-GCST90001979	CD16 on CD14- CD16+ monocyte	rs1954172	0.013833	50.7497	1	161677735	C	T	-0.2551	0.03777	0.1209	1.68811e-11	3620	0.0093	0.01	0.1218	0.3528	1030836
AF	ebi-a-GCST90001979	CD16 on CD14- CD16+ monocyte	rs2038781	0.00685807	24.9838	1	160317384	C	G	-0.301	0.06277	0.9606	1.68298e-06	3620	0.005	0.0156	0.9238	0.7501	1030836
AF	ebi-a-GCST90001979	CD16 on CD14- CD16+ monocyte	rs2494207	0.00786874	28.6949	1	159973228	G	C	0.1307	0.02583	0.3597	4.41896e-07	3620	-0.0022	0.0075	0.2765	0.767701	1030836
AF	ebi-a-GCST90001979	CD16 on CD14- CD16+ monocyte	rs2501865	0.0127161	46.5994	1	161230065	C	T	0.1756	0.02743	0.2907	1.74598e-10	3620	-0.0024	0.0076	0.2823	0.753	1030836
AF	ebi-a-GCST90001979	CD16 on CD14- CD16+ monocyte	rs2638546	0.00684086	24.9207	6	118994715	A	G	0.2146	0.04782	0.0808	7.41993e-06	3620	-0.0362	0.0179	0.0351	0.0432504	1030836
AF	ebi-a-GCST90001979	CD16 on CD14- CD16+ monocyte	rs2840588	0.00726089	26.462	1	159931395	A	C	-0.2034	0.04184	0.9028	1.22301e-06	3620	0.0235	0.0143	0.9178	0.101	1030836
AF	ebi-a-GCST90001979	CD16 on CD14- CD16+ monocyte	rs33941127	0.0282301	105.104	1	161168004	T	C	0.2787	0.02923	0.2387	2.68906e-21	3620	-0.003	0.0083	0.2018	0.713099	1030836
AF	ebi-a-GCST90001979	CD16 on CD14- CD16+ monocyte	rs34154650	0.00743418	27.0983	1	160674268	C	A	-0.1231	0.02529	0.4314	1.16899e-06	3620	0.0011	0.0074	0.371	0.8812	1030836
AF	ebi-a-GCST90001979	CD16 on CD14- CD16+ monocyte	rs34339899	0.0122504	44.8717	1	160988146	G	C	0.168	0.02705	0.3184	5.95594e-10	3620	0.0046	0.0071	0.3485	0.5109	1030836
AF	ebi-a-GCST90001979	CD16 on CD14- CD16+ monocyte	rs34622012	0.0122103	44.7228	1	162908459	G	A	-0.2395	0.03801	0.1211	3.34003e-10	3620	0.0106	0.0133	0.0804	0.4264	1030836
AF	ebi-a-GCST90001979	CD16 on CD14- CD16+ monocyte	rs347273	0.00976749	35.6874	1	162317513	A	G	-0.2258	0.04087	0.8927	3.55001e-08	3620	-0.0002	0.0099	0.8525	0.9841	1030836
AF	ebi-a-GCST90001979	CD16 on CD14- CD16+ monocyte	rs347311	0.0159727	58.7274	1	162303907	C	G	-0.1947	0.02747	0.3017	1.62218e-12	3620	-0.0059	0.0076	0.2973	0.436	1030836
AF	ebi-a-GCST90001979	CD16 on CD14- CD16+ monocyte	rs35161722	0.0174611	64.2968	1	160483800	T	C	-0.6442	0.08516	0.0215	4.91247e-14	3620	0.0081	0.0357	0.0173	0.8204	1030836
AF	ebi-a-GCST90001979	CD16 on CD14- CD16+ monocyte	rs35211479	0.0121461	44.4851	1	162125244	G	T	-0.1733	0.02806	0.7186	7.23602e-10	3620	0.0028	0.0177	0.555	0.8741	1030836
AF	ebi-a-GCST90001979	CD16 on CD14- CD16+ monocyte	rs352685	0.0130142	47.7061	1	160681836	G	C	0.2055	0.03192	0.1903	1.36301e-10	3620	0.0142	0.0082	0.3423	0.0845999	1030836
AF	ebi-a-GCST90001979	CD16 on CD14- CD16+ monocyte	rs35804175	0.00637066	23.1968	3	82492118	A	T	0.2027	0.04578	0.0847	9.80596e-06	3620	-0.0036	0.01	0.1275	0.7172	1030836
AF	ebi-a-GCST90001979	CD16 on CD14- CD16+ monocyte	rs35855160	0.0516209	196.93	1	161478235	A	G	0.3989	0.03067	0.2037	7.68422e-38	3620	-0.018	0.0088	0.2195	0.0409298	1030836
AF	ebi-a-GCST90001979	CD16 on CD14- CD16+ monocyte	rs380095	0.00706303	25.7358	1	168035104	C	G	0.3132	0.06579	0.9626	2.003e-06	3620	0.0141	0.0113	0.8702	0.2098	1030836
AF	ebi-a-GCST90001979	CD16 on CD14- CD16+ monocyte	rs3890795	0.00705732	25.7149	1	163277068	G	A	-0.2121	0.0438	0.0858	1.33401e-06	3620	-0.0039	0.013	0.0736	0.766	1030836
AF	ebi-a-GCST90001979	CD16 on CD14- CD16+ monocyte	rs3935592	0.00648	23.5976	1	166032241	A	G	0.1242	0.02753	0.3001	6.63697e-06	3620	-0.004	0.0072	0.308	0.579001	1030836
AF	ebi-a-GCST90001979	CD16 on CD14- CD16+ monocyte	rs4078109	0.021089	77.9439	1	161229651	G	A	0.2054	0.02451	0.5081	7.56136e-17	3620	-0.0107	0.0069	0.5676	0.1206	1030836
AF	ebi-a-GCST90001979	CD16 on CD14- CD16+ monocyte	rs408849	0.0834364	329.353	1	161612340	T	C	0.428	0.02602	0.3508	1.09496e-58	3620	-0.0048	0.0131	0.1982	0.7137	1030836
AF	ebi-a-GCST90001979	CD16 on CD14- CD16+ monocyte	rs41270001	0.0125421	45.9538	1	161040994	G	A	0.3878	0.0644	0.0436	1.894e-09	3620	0.0406	0.0343	0.0125	0.2362	1030836
AF	ebi-a-GCST90001979	CD16 on CD14- CD16+ monocyte	rs4133290	0.00616575	22.4461	1	159819491	C	T	-0.1116	0.02511	0.4503	8.99498e-06	3620	0.0083	0.007	0.4153	0.2381	1030836
AF	ebi-a-GCST90001979	CD16 on CD14- CD16+ monocyte	rs4326638	0.0738346	288.43	1	161388960	C	T	-0.4337	0.02703	0.7318	5.00726e-56	3620	0.0112	0.007	0.5135	0.1112	1030836
AF	ebi-a-GCST90001979	CD16 on CD14- CD16+ monocyte	rs4644525	0.00635953	23.1561	1	61954826	C	A	-0.2397	0.05257	0.9412	5.29505e-06	3620	0.0024	0.0157	0.9242	0.8766	1030836
AF	ebi-a-GCST90001979	CD16 on CD14- CD16+ monocyte	rs4656251	0.0120603	44.1667	1	160154324	G	A	-0.1566	0.02545	0.5641	8.33796e-10	3620	0.0049	0.0072	0.6697	0.4947	1030836
AF	ebi-a-GCST90001979	CD16 on CD14- CD16+ monocyte	rs4656888	0.00697873	25.4265	1	160128671	A	G	0.1182	0.02495	0.5157	2.23599e-06	3620	0.0159	0.0067	0.4963	0.0175598	1030836
AF	ebi-a-GCST90001979	CD16 on CD14- CD16+ monocyte	rs4656947	0.00952033	34.7756	1	160840298	C	T	0.1387	0.02558	0.4494	6.36004e-08	3620	-0.0016	0.0068	0.4087	0.8189	1030836
AF	ebi-a-GCST90001979	CD16 on CD14- CD16+ monocyte	rs4657262	0.00974291	35.5966	1	163307754	G	A	-0.2986	0.0527	0.058	1.58599e-08	3620	0.0053	0.0179	0.0501	0.767201	1030836
AF	ebi-a-GCST90001979	CD16 on CD14- CD16+ monocyte	rs4971125	0.00594476	21.6368	1	157468412	C	G	-0.1879	0.04246	0.0928	9.96506e-06	3620	-0.0007	0.0103	0.141	0.9467	1030836
AF	ebi-a-GCST90001979	CD16 on CD14- CD16+ monocyte	rs546183406	0.131013	545.47	1	161570970	T	G	-0.9845	0.04786	0.0729	5.36043e-89	3620	0.0574	0.055	0.0158	0.2966	1030836
AF	ebi-a-GCST90001979	CD16 on CD14- CD16+ monocyte	rs56128851	0.0191614	70.6801	1	162256847	A	G	-0.7026	0.09464	0.0198	1.41189e-13	3620	-0.0002	0.038	0.0126	0.996	1030836
AF	ebi-a-GCST90001979	CD16 on CD14- CD16+ monocyte	rs56333312	0.00639618	23.2903	1	157891913	A	G	-0.1502	0.033	0.171	5.51798e-06	3620	-0.0153	0.0093	0.1679	0.0972389	1030836
AF	ebi-a-GCST90001979	CD16 on CD14- CD16+ monocyte	rs569659	0.0158588	58.3019	1	160790411	G	A	-0.1781	0.02481	0.5039	8.46058e-13	3620	-0.0026	0.0067	0.4942	0.696599	1030836
AF	ebi-a-GCST90001979	CD16 on CD14- CD16+ monocyte	rs59315896	0.00614181	22.3584	1	161959460	T	C	-0.235	0.05231	0.0591	7.28299e-06	3620	0.0065	0.0119	0.1014	0.5855	1030836
AF	ebi-a-GCST90001979	CD16 on CD14- CD16+ monocyte	rs61747498	0.00613373	22.3288	1	163307846	A	G	0.669	0.1428	0.0069	2.91602e-06	3620	-0.0374	0.042	0.0098	0.3727	1030836
AF	ebi-a-GCST90001979	CD16 on CD14- CD16+ monocyte	rs61801081	0.00751339	27.3892	1	161186219	T	G	-0.5985	0.1253	0.0106	1.84901e-06	3620	0.0011	0.0282	0.0531	0.9692	1030836
AF	ebi-a-GCST90001979	CD16 on CD14- CD16+ monocyte	rs61801586	0.00715926	26.089	1	160604082	A	C	-0.5147	0.1084	0.0137	2.151e-06	3620	-0.0024	0.0299	0.0207	0.9374	1030836
AF	ebi-a-GCST90001979	CD16 on CD14- CD16+ monocyte	rs61801824	0.0541399	207.09	1	161567067	A	T	-0.3877	0.02949	0.7644	1.36113e-38	3620	0.0067	0.0118	0.6773	0.5734	1030836
AF	ebi-a-GCST90001979	CD16 on CD14- CD16+ monocyte	rs61806480	0.00648941	23.632	1	175775602	A	G	-0.5168	0.1147	0.0123	6.827e-06	3620	0.1306	0.0822	0.0044	0.1123	1030836
AF	ebi-a-GCST90001979	CD16 on CD14- CD16+ monocyte	rs61811289	0.00660809	24.0671	1	162644714	T	C	-0.216	0.04684	0.0767	4.12601e-06	3620	0.0209	0.0125	0.0798	0.0930593	1030836
AF	ebi-a-GCST90001979	CD16 on CD14- CD16+ monocyte	rs6427505	0.00672654	24.5014	1	160152382	T	C	-0.1567	0.03369	0.1638	3.40103e-06	3620	0.0045	0.0104	0.1193	0.6637	1030836
AF	ebi-a-GCST90001979	CD16 on CD14- CD16+ monocyte	rs6427541	0.00723376	26.3625	1	160683911	T	C	-0.1254	0.02602	0.3586	1.508e-06	3620	0.0189	0.0078	0.3081	0.01483	1030836
AF	ebi-a-GCST90001979	CD16 on CD14- CD16+ monocyte	rs6427594	0.0158663	58.3296	1	161455521	C	T	-0.3353	0.04642	0.9236	6.17163e-13	3620	-0.0095	0.0088	0.8016	0.2813	1030836
AF	ebi-a-GCST90001979	CD16 on CD14- CD16+ monocyte	rs6427623	0.012767	46.7885	1	161702763	T	C	0.3015	0.04694	0.076	1.503e-10	3620	0.0026	0.0128	0.0729	0.8411	1030836
AF	ebi-a-GCST90001979	CD16 on CD14- CD16+ monocyte	rs6656063	0.0164303	60.4377	1	157964856	T	C	-0.2108	0.02866	0.2448	2.33776e-13	3620	-0.0063	0.0072	0.3131	0.3853	1030836
AF	ebi-a-GCST90001979	CD16 on CD14- CD16+ monocyte	rs6664865	0.00906916	33.1125	1	162910384	T	C	0.1542	0.02839	0.2565	6.04004e-08	3620	-0.0158	0.0084	0.1921	0.0590704	1030836
AF	ebi-a-GCST90001979	CD16 on CD14- CD16+ monocyte	rs6676002	0.0108969	39.8594	1	159173144	T	C	-0.2312	0.03916	0.1152	3.86296e-09	3620	0.0002	0.0089	0.1795	0.9798	1030836
AF	ebi-a-GCST90001979	CD16 on CD14- CD16+ monocyte	rs66847543	0.0097669	35.6852	1	160509344	C	T	-0.2486	0.04424	0.0865	2.054e-08	3620	0.0026	0.0096	0.1702	0.7896	1030836
AF	ebi-a-GCST90001979	CD16 on CD14- CD16+ monocyte	rs6695707	0.00756046	27.5621	1	160991821	C	A	-0.2368	0.04737	0.0727	6.04394e-07	3620	-0.0018	0.0102	0.1282	0.8575	1030836
AF	ebi-a-GCST90001979	CD16 on CD14- CD16+ monocyte	rs703155	0.00775196	28.2657	1	159170116	T	C	-0.2209	0.0443	0.087	6.43206e-07	3620	-0.0062	0.0075	0.1804	0.4101	1030836
AF	ebi-a-GCST90001979	CD16 on CD14- CD16+ monocyte	rs71639910	0.0409475	154.473	1	161937774	A	G	-0.5608	0.04793	0.07	4.62701e-31	3620	-0.0234	0.0237	0.0221	0.3236	1030836
AF	ebi-a-GCST90001979	CD16 on CD14- CD16+ monocyte	rs72691578	0.00638605	23.2532	1	167140905	T	C	-0.4476	0.09945	0.0162	7.006e-06	3620	0.0011	0.027	0.0212	0.9677	1030836
AF	ebi-a-GCST90001979	CD16 on CD14- CD16+ monocyte	rs72698335	0.006876	25.0496	1	164827749	T	C	-0.3025	0.06417	0.0391	2.52203e-06	3620	0.0312	0.0166	0.046	0.0601105	1030836
AF	ebi-a-GCST90001979	CD16 on CD14- CD16+ monocyte	rs72700199	0.0159778	58.7464	1	162324646	T	C	-0.2586	0.03587	0.1387	6.8691e-13	3620	-0.0166	0.008	0.2388	0.0373104	1030836
AF	ebi-a-GCST90001979	CD16 on CD14- CD16+ monocyte	rs72704075	0.0404855	152.657	1	161675994	T	C	-0.8731	0.07348	0.0273	5.66892e-32	3620	0.027	0.0344	0.0158	0.4324	1030836
AF	ebi-a-GCST90001979	CD16 on CD14- CD16+ monocyte	rs72704730	0.0118958	43.5573	1	160030521	T	C	0.2057	0.03317	0.1692	6.18201e-10	3620	-0.0186	0.0115	0.1023	0.1062	1030836
AF	ebi-a-GCST90001979	CD16 on CD14- CD16+ monocyte	rs72705789	0.00827296	30.1812	1	162501593	T	G	0.1894	0.03701	0.133	3.26798e-07	3620	-0.0016	0.0134	0.0762	0.907	1030836
AF	ebi-a-GCST90001979	CD16 on CD14- CD16+ monocyte	rs72711599	0.0077953	28.425	1	162752670	A	G	-0.2159	0.04287	0.0921	5.01603e-07	3620	0.0171	0.016	0.0597	0.2865	1030836
AF	ebi-a-GCST90001979	CD16 on CD14- CD16+ monocyte	rs72714905	0.00604108	21.9895	1	161075260	C	T	0.4728	0.1063	0.0137	8.88301e-06	3620	0.0033	0.0271	0.0193	0.9033	1030836
AF	ebi-a-GCST90001979	CD16 on CD14- CD16+ monocyte	rs73013488	0.00815915	29.7627	1	162400093	A	G	0.3691	0.07188	0.0309	2.97002e-07	3620	0.0041	0.0282	0.0159	0.8838	1030836
AF	ebi-a-GCST90001979	CD16 on CD14- CD16+ monocyte	rs73025536	0.00643934	23.4485	1	160133607	G	A	-0.2287	0.05051	0.0659	6.11604e-06	3620	-0.0012	0.014	0.0678	0.9332	1030836
AF	ebi-a-GCST90001979	CD16 on CD14- CD16+ monocyte	rs73152567	0.00652195	23.7513	22	25105502	C	T	2.332	0.5132	0.0006	5.72506e-06	3620	-0.0451	0.0266	0.0216	0.0900596	1030836
AF	ebi-a-GCST90001979	CD16 on CD14- CD16+ monocyte	rs74501746	0.0127649	46.7805	1	161963916	A	G	-0.43	0.06535	0.0358	5.38518e-11	3620	0.0495	0.0411	0.0124	0.228	1030836
AF	ebi-a-GCST90001979	CD16 on CD14- CD16+ monocyte	rs74697913	0.00756533	27.58	1	159823525	A	G	0.3484	0.06998	0.0322	6.699e-07	3620	-0.0303	0.0147	0.0675	0.0388097	1030836
AF	ebi-a-GCST90001979	CD16 on CD14- CD16+ monocyte	rs74879368	0.00818521	29.8585	1	161380843	T	C	0.865	0.1643	0.0055	1.47999e-07	3620	-0.0065	0.0173	0.0602	0.705399	1030836
AF	ebi-a-GCST90001979	CD16 on CD14- CD16+ monocyte	rs74880589	0.00638052	23.233	1	160630154	A	G	-0.7083	0.1599	0.0064	9.76203e-06	3620	0.0336	0.0263	0.0247	0.2011	1030836
AF	ebi-a-GCST90001979	CD16 on CD14- CD16+ monocyte	rs75089506	0.0128463	47.0828	1	161014309	A	T	-0.8262	0.1261	0.0095	6.51478e-11	3620	-0.0128	0.0333	0.0123	0.701601	1030836
AF	ebi-a-GCST90001979	CD16 on CD14- CD16+ monocyte	rs7512126	0.0107559	39.3379	1	162343774	G	A	-0.1535	0.02599	0.3525	3.81101e-09	3620	0.0169	0.0068	0.4134	0.0134301	1030836
AF	ebi-a-GCST90001979	CD16 on CD14- CD16+ monocyte	rs7525124	0.0108141	39.5533	1	161071329	A	G	0.1549	0.02644	0.343	5.10705e-09	3620	-0.009	0.0068	0.4052	0.1842	1030836
AF	ebi-a-GCST90001979	CD16 on CD14- CD16+ monocyte	rs75259475	0.010246	37.454	1	162127753	A	G	0.6392	0.1076	0.0127	3.13697e-09	3620	-0.0551	0.0259	0.0289	0.0333096	1030836
AF	ebi-a-GCST90001979	CD16 on CD14- CD16+ monocyte	rs7527826	0.0318566	119.05	1	161969322	A	G	-0.2539	0.02479	0.446	2.76376e-24	3620	-0.0013	0.0072	0.3977	0.8585	1030836
AF	ebi-a-GCST90001979	CD16 on CD14- CD16+ monocyte	rs7532602	0.120939	497.755	1	161274311	A	G	-0.6191	0.03012	0.1963	6.84857e-89	3620	-0.0064	0.0102	0.1226	0.5317	1030836
AF	ebi-a-GCST90001979	CD16 on CD14- CD16+ monocyte	rs7542143	0.00649647	23.6579	1	158277279	G	A	0.1187	0.02623	0.3605	6.22902e-06	3620	-0.003	0.007	0.3445	0.6669	1030836
AF	ebi-a-GCST90001979	CD16 on CD14- CD16+ monocyte	rs76265753	0.0203856	75.29	1	161181134	T	C	-0.7159	0.08781	0.0203	4.85959e-16	3620	0.0225	0.0225	0.0318	0.3161	1030836
AF	ebi-a-GCST90001979	CD16 on CD14- CD16+ monocyte	rs76669856	0.00747822	27.2601	1	164098055	A	T	-0.6239	0.1205	0.0097	2.377e-07	3620	0.0459	0.0326	0.0116	0.1584	1030836
AF	ebi-a-GCST90001979	CD16 on CD14- CD16+ monocyte	rs76985633	0.00889839	32.4834	1	160684763	C	T	0.15	0.02779	0.2714	7.19996e-08	3620	-0.0027	0.0102	0.1624	0.795	1030836
AF	ebi-a-GCST90001979	CD16 on CD14- CD16+ monocyte	rs77107932	0.0113102	41.3884	1	162042160	C	A	0.4623	0.0778	0.0272	3.07298e-09	3620	0.01	0.0282	0.0214	0.722199	1030836
AF	ebi-a-GCST90001979	CD16 on CD14- CD16+ monocyte	rs77414674	0.00806929	29.4322	1	157881393	T	C	-0.3265	0.06401	0.0394	3.57001e-07	3620	-0.0011	0.0193	0.0363	0.9539	1030836
AF	ebi-a-GCST90001979	CD16 on CD14- CD16+ monocyte	rs77418963	0.0123846	45.3693	1	162197834	G	A	-0.507	0.08113	0.0247	4.59505e-10	3620	-0.024	0.0201	0.0299	0.2336	1030836
AF	ebi-a-GCST90001979	CD16 on CD14- CD16+ monocyte	rs77444104	0.0119546	43.7751	1	161049383	T	G	-0.426	0.0678	0.0341	3.71801e-10	3620	-0.013	0.0252	0.0232	0.6051	1030836
AF	ebi-a-GCST90001979	CD16 on CD14- CD16+ monocyte	rs78180560	0.0509897	194.393	1	161093137	G	A	-0.6258	0.04882	0.07	7.91772e-37	3620	0.0178	0.0228	0.0319	0.4356	1030836
AF	ebi-a-GCST90001979	CD16 on CD14- CD16+ monocyte	rs78205344	0.00749996	27.3399	1	154807359	A	C	-0.5624	0.121	0.012	3.44802e-06	3620	-0.0973	0.0407	0.0118	0.0168799	1030836
AF	ebi-a-GCST90001979	CD16 on CD14- CD16+ monocyte	rs78589422	0.0149522	54.9183	1	162357707	G	T	-0.4494	0.06442	0.0385	3.59335e-12	3620	0.0287	0.017	0.051	0.0912893	1030836
AF	ebi-a-GCST90001979	CD16 on CD14- CD16+ monocyte	rs78639067	0.0066763	24.3172	8	41217478	G	A	-0.5895	0.128	0.0097	4.26403e-06	3620	0.0132	0.0279	0.0185	0.6376	1030836
AF	ebi-a-GCST90001979	CD16 on CD14- CD16+ monocyte	rs78804199	0.00842057	30.7243	2	37732880	T	C	0.4148	0.07996	0.0251	2.25699e-07	3620	0.0167	0.0446	0.0102	0.707499	1030836
AF	ebi-a-GCST90001979	CD16 on CD14- CD16+ monocyte	rs78958053	0.0103167	37.7148	1	162050336	G	A	0.3129	0.05391	0.0558	7.04904e-09	3620	-0.0034	0.0182	0.0579	0.8514	1030836
AF	ebi-a-GCST90001979	CD16 on CD14- CD16+ monocyte	rs79003004	0.00711822	25.9384	1	160221302	T	G	-0.5391	0.1106	0.0124	1.15001e-06	3620	-0.0121	0.0276	0.0177	0.660601	1030836
AF	ebi-a-GCST90001979	CD16 on CD14- CD16+ monocyte	rs79017888	0.0160713	59.0958	1	160733216	C	G	-0.7603	0.1019	0.0141	1.07696e-13	3620	0.0043	0.0242	0.022	0.8584	1030836
AF	ebi-a-GCST90001979	CD16 on CD14- CD16+ monocyte	rs79433597	0.00569329	20.7163	19	35015143	A	G	0.3949	0.08736	0.0186	6.35097e-06	3620	0.0215	0.0277	0.0214	0.437	1030836
AF	ebi-a-GCST90001979	CD16 on CD14- CD16+ monocyte	rs79854883	0.0159694	58.7149	1	163087328	A	G	-0.728	0.1108	0.0153	5.61436e-11	3620	0.062	0.0314	0.0152	0.0483103	1030836
AF	ebi-a-GCST90001979	CD16 on CD14- CD16+ monocyte	rs80215920	0.00919592	33.5796	1	162515323	G	A	-0.718	0.1301	0.009	3.67096e-08	3620	-0.0203	0.0274	0.0214	0.4589	1030836
AF	ebi-a-GCST90001979	CD16 on CD14- CD16+ monocyte	rs882976	0.00756747	27.5879	1	166002656	G	A	-0.1302	0.02609	0.6637	6.31699e-07	3620	-0.0043	0.0068	0.5726	0.5324	1030836
AF	ebi-a-GCST90001979	CD16 on CD14- CD16+ monocyte	rs9651035	0.0750688	293.642	1	161258765	T	C	-0.4125	0.02614	0.3285	2.63572e-54	3620	0.0088	0.0071	0.3167	0.2197	1030836
AF	ebi-a-GCST90001979	CD16 on CD14- CD16+ monocyte	rs990715	0.0108681	39.753	1	164715576	C	T	-0.1732	0.02955	0.2376	5.01303e-09	3620	-0.0093	0.0075	0.2709	0.2194	1030836
AF	ebi-a-GCST90001979	CD16 on CD14- CD16+ monocyte	rs9970947	0.00902012	32.9318	1	161942636	A	G	0.1787	0.03282	0.1702	5.53898e-08	3620	-0.0083	0.0077	0.242	0.281	1030836
stroke	ebi-a-GCST90001981	CD40 on CD14+ CD16+ monocyte	rs10799873	0.0077391	28.2028	1	162815806	A	G	0.1246	0.02492	0.5275	6.02296e-07	3618	0.0067	0.0079	0.4714	0.398	446696
stroke	ebi-a-GCST90001981	CD40 on CD14+ CD16+ monocyte	rs11086984	0.00977133	35.6818	20	44511627	T	C	-0.1949	0.03478	0.1516	2.25902e-08	3618	0.0063	0.0153	0.1084	0.6819	446696
stroke	ebi-a-GCST90001981	CD40 on CD14+ CD16+ monocyte	rs111332135	0.00996142	36.3829	1	160808413	A	G	0.371	0.06663	0.0376	2.76198e-08	3618	-0.0497	0.0316	0.0184	0.1164	446696
stroke	ebi-a-GCST90001981	CD40 on CD14+ CD16+ monocyte	rs113063605	0.00720352	26.2369	1	161246613	G	A	0.1912	0.03935	0.1108	1.228e-06	3618	-0.0112	0.0129	0.1319	0.3834	446696
stroke	ebi-a-GCST90001981	CD40 on CD14+ CD16+ monocyte	rs113727631	0.00657863	23.9459	1	161471320	C	G	-0.2436	0.0528	0.0589	4.10904e-06	3618	0.0204	0.0223	0.0409	0.3605	446696
stroke	ebi-a-GCST90001981	CD40 on CD14+ CD16+ monocyte	rs115438555	0.0211363	78.0791	1	161466549	A	T	-0.2895	0.03564	0.148	6.24741e-16	3618	-0.0168	0.0196	0.04601	0.3901	446696
stroke	ebi-a-GCST90001981	CD40 on CD14+ CD16+ monocyte	rs11569649	0.00630616	22.9478	20	44531417	G	T	0.2424	0.05403	0.0569	7.49204e-06	3618	0.0219	0.0174	0.02352	0.2072	446696
stroke	ebi-a-GCST90001981	CD40 on CD14+ CD16+ monocyte	rs11699356	0.0072579	26.4365	20	46701225	T	G	0.2335	0.04855	0.0717	1.56801e-06	3618	-0.0052	0.0133	0.1493	0.696	446696
stroke	ebi-a-GCST90001981	CD40 on CD14+ CD16+ monocyte	rs11906404	0.00720027	26.225	20	45856079	C	G	0.2948	0.06108	0.0433	1.44601e-06	3618	0.0166	0.0193	0.03885	0.3899	446696
stroke	ebi-a-GCST90001981	CD40 on CD14+ CD16+ monocyte	rs11906777	0.00839487	30.6128	20	39374731	A	G	0.2037	0.03963	0.1142	2.89101e-07	3618	-0.0076	0.0104	0.1963	0.4629	446696
stroke	ebi-a-GCST90001981	CD40 on CD14+ CD16+ monocyte	rs11992049	0.00651023	23.6952	8	78906008	T	C	0.1873	0.04126	0.1035	5.83405e-06	3618	-0.0207	0.0129	0.08078	0.1085	446696
stroke	ebi-a-GCST90001981	CD40 on CD14+ CD16+ monocyte	rs12078758	0.00635326	23.1203	1	162549708	G	A	0.1384	0.03097	0.2099	8.09804e-06	3618	-0.0008	0.0094	0.2311	0.9356	446696
stroke	ebi-a-GCST90001981	CD40 on CD14+ CD16+ monocyte	rs12120973	0.0277965	103.386	1	161501445	A	T	0.3897	0.04103	0.1019	3.76617e-21	3618	-0.0215	0.0155	0.1053	0.1662	446696
stroke	ebi-a-GCST90001981	CD40 on CD14+ CD16+ monocyte	rs12125079	0.0120639	44.1556	1	161408556	A	G	0.1557	0.02528	0.4656	8.07793e-10	3618	0.0099	0.0088	0.6636	0.2615	446696
stroke	ebi-a-GCST90001981	CD40 on CD14+ CD16+ monocyte	rs12142755	0.0158893	58.3833	1	161481743	G	A	0.1807	0.02532	0.4182	1.16091e-12	3618	-0.0074	0.0102	0.3671	0.4697	446696
stroke	ebi-a-GCST90001981	CD40 on CD14+ CD16+ monocyte	rs12443555	0.0078759	28.7053	16	81615369	A	G	1.31	0.2617	0.0023	5.79495e-07	3618	0.0156	0.0212	0.02556	0.4618	446696
stroke	ebi-a-GCST90001981	CD40 on CD14+ CD16+ monocyte	rs12517933	0.00653303	23.7788	5	173665451	C	T	-0.1387	0.03026	0.2168	4.72204e-06	3618	0.0002	0.0122	0.09509	0.9879	446696
stroke	ebi-a-GCST90001981	CD40 on CD14+ CD16+ monocyte	rs13037628	0.0102795	37.5566	20	44999746	T	C	0.3451	0.06024	0.0452	1.09901e-08	3618	-0.0248	0.0328	0.02249	0.4486	446696
stroke	ebi-a-GCST90001981	CD40 on CD14+ CD16+ monocyte	rs137887001	0.00835625	30.4708	20	44566861	G	C	0.6921	0.1332	0.0088	2.15899e-07	3618	-0.0373	0.0378	0.01636	0.3234	446696
stroke	ebi-a-GCST90001981	CD40 on CD14+ CD16+ monocyte	rs1396225	0.00745362	27.1547	1	162308721	T	C	-0.1235	0.02538	0.5752	1.18201e-06	3618	0.0098	0.0088	0.4202	0.265	446696
stroke	ebi-a-GCST90001981	CD40 on CD14+ CD16+ monocyte	rs141130258	0.00647983	23.5839	7	101436472	T	G	0.4455	0.09706	0.0166	4.57699e-06	3618	0.0598	0.0387	0.01738	0.1217	446696
stroke	ebi-a-GCST90001981	CD40 on CD14+ CD16+ monocyte	rs1446972	0.00628785	22.8807	1	159583346	T	C	0.1159	0.02587	0.6263	7.68493e-06	3618	0.0003	0.0086	0.5849	0.9765	446696
stroke	ebi-a-GCST90001981	CD40 on CD14+ CD16+ monocyte	rs148922794	0.00885167	32.2935	20	44930372	T	C	0.2587	0.0482	0.0712	8.55106e-08	3618	-0.0413	0.029	0.03681	0.155	446696
stroke	ebi-a-GCST90001981	CD40 on CD14+ CD16+ monocyte	rs149989461	0.00636039	23.1464	20	41616348	T	C	0.2461	0.05487	0.0556	7.51692e-06	3618	-0.0411	0.0292	0.03272	0.1594	446696
stroke	ebi-a-GCST90001981	CD40 on CD14+ CD16+ monocyte	rs150366055	0.00662161	24.1033	1	160971953	A	G	0.237	0.05201	0.0629	5.34897e-06	3618	0.0778	0.0501	0.01636	0.1204	446696
stroke	ebi-a-GCST90001981	CD40 on CD14+ CD16+ monocyte	rs16991213	0.00615891	22.4086	20	44969139	A	G	0.2344	0.05168	0.0596	5.90405e-06	3618	-0.0209	0.0142	0.1115	0.1418	446696
stroke	ebi-a-GCST90001981	CD40 on CD14+ CD16+ monocyte	rs1801274	0.0949612	379.409	1	161479745	G	A	0.4646	0.02562	0.3267	2.0611e-70	3618	-0.017	0.008	0.5051	0.0347696	446696
stroke	ebi-a-GCST90001981	CD40 on CD14+ CD16+ monocyte	rs1977114	0.0178443	65.6971	20	44812788	G	A	-0.2249	0.02944	0.2287	2.75994e-14	3618	0.0236	0.0135	0.1207	0.0795994	446696
stroke	ebi-a-GCST90001981	CD40 on CD14+ CD16+ monocyte	rs202382	0.00754554	27.4921	20	45166572	C	A	-0.2332	0.04773	0.075	1.07199e-06	3618	0.0181	0.013	0.1033	0.1652	446696
stroke	ebi-a-GCST90001981	CD40 on CD14+ CD16+ monocyte	rs2024570	0.0100676	36.7746	20	44776543	C	T	0.254	0.0452	0.9147	2.072e-08	3618	-0.0267	0.0257	0.95808	0.2983	446696
stroke	ebi-a-GCST90001981	CD40 on CD14+ CD16+ monocyte	rs2070901	0.0090204	32.9147	1	161185058	T	G	-0.1482	0.02762	0.2887	8.60003e-08	3618	0.0061	0.0085	0.2699	0.4714	446696
stroke	ebi-a-GCST90001981	CD40 on CD14+ CD16+ monocyte	rs2251358	0.00772953	28.1677	20	43972682	C	G	0.254	0.05068	0.064	5.66396e-07	3618	0.0207	0.0116	0.1002	0.0747395	446696
stroke	ebi-a-GCST90001981	CD40 on CD14+ CD16+ monocyte	rs2297199	0.00641588	23.3496	20	44674743	C	A	-0.1133	0.02514	0.51	6.83801e-06	3618	0.0056	0.0079	0.4734	0.4803	446696
stroke	ebi-a-GCST90001981	CD40 on CD14+ CD16+ monocyte	rs2425799	0.00760578	27.7133	20	44875873	A	G	-0.1249	0.02542	0.4211	9.27107e-07	3618	0.0104	0.0092	0.3344	0.2555	446696
stroke	ebi-a-GCST90001981	CD40 on CD14+ CD16+ monocyte	rs2425867	0.00604676	21.9981	20	44955888	C	T	0.127	0.02863	0.2499	9.37303e-06	3618	-0.0054	0.0085	0.3088	0.528799	446696
stroke	ebi-a-GCST90001981	CD40 on CD14+ CD16+ monocyte	rs2664523	0.0105658	38.614	20	45318042	A	G	0.3595	0.06265	0.0427	1.034e-08	3618	-0.0093	0.0125	0.07055	0.4564	446696
stroke	ebi-a-GCST90001981	CD40 on CD14+ CD16+ monocyte	rs28375740	0.00651641	23.7179	20	46324266	C	G	0.177	0.03823	0.1179	3.76903e-06	3618	0.0246	0.0165	0.05317	0.1364	446696
stroke	ebi-a-GCST90001981	CD40 on CD14+ CD16+ monocyte	rs3765456	0.0445795	168.721	20	44756891	A	G	-0.3709	0.03103	0.2034	2.51015e-32	3618	0.0134	0.0111	0.1207	0.2283	446696
stroke	ebi-a-GCST90001981	CD40 on CD14+ CD16+ monocyte	rs3813611	0.00681514	24.8127	1	161068240	A	G	0.1221	0.02646	0.3536	4.05397e-06	3618	-0.0069	0.0082	0.4243	0.4035	446696
stroke	ebi-a-GCST90001981	CD40 on CD14+ CD16+ monocyte	rs3904164	0.00847066	30.8916	20	44900262	T	A	-0.2534	0.04888	0.071	2.30102e-07	3618	0.011	0.0132	0.1309	0.4035	446696
stroke	ebi-a-GCST90001981	CD40 on CD14+ CD16+ monocyte	rs4233364	0.00933649	34.0789	1	161054223	A	T	-0.3159	0.05757	0.9508	4.35502e-08	3618	0.0119	0.0119	0.90798	0.319	446696
stroke	ebi-a-GCST90001981	CD40 on CD14+ CD16+ monocyte	rs4657040	0.0215684	79.7105	1	161477028	C	T	0.354	0.04232	0.0951	8.51334e-17	3618	-0.0168	0.0105	0.3988	0.1109	446696
stroke	ebi-a-GCST90001981	CD40 on CD14+ CD16+ monocyte	rs4657057	0.00682533	24.85	1	161498150	T	C	-0.1413	0.03075	0.2188	4.50101e-06	3618	-0.0046	0.0138	0.1176	0.7375	446696
stroke	ebi-a-GCST90001981	CD40 on CD14+ CD16+ monocyte	rs55943410	0.00895263	32.6652	20	44613554	T	C	0.3697	0.06818	0.0339	6.28999e-08	3618	0.0106	0.0193	0.05828	0.5817	446696
stroke	ebi-a-GCST90001981	CD40 on CD14+ CD16+ monocyte	rs56315079	0.00800112	29.1654	1	161475875	A	G	0.498	0.0986	0.0164	4.60405e-07	3618	-0.0203	0.0296	0.03988	0.4929	446696
stroke	ebi-a-GCST90001981	CD40 on CD14+ CD16+ monocyte	rs57041960	0.0065276	23.7589	20	44074651	C	A	-0.1517	0.03255	0.1711	3.24997e-06	3618	0.007	0.012	0.1472	0.5579	446696
stroke	ebi-a-GCST90001981	CD40 on CD14+ CD16+ monocyte	rs60072425	0.00647111	23.552	4	77781605	C	A	1.117	0.2307	0.0026	1.335e-06	3618	0.0223	0.019	0.02863	0.2417	446696
stroke	ebi-a-GCST90001981	CD40 on CD14+ CD16+ monocyte	rs6017147	0.00768321	27.9976	20	42333293	G	C	0.2669	0.05369	0.0572	6.96001e-07	3618	0.0067	0.0215	0.03579	0.754201	446696
stroke	ebi-a-GCST90001981	CD40 on CD14+ CD16+ monocyte	rs6032678	0.0743162	290.301	20	44777295	T	C	0.4097	0.02566	0.3308	1.62517e-55	3618	-0.02	0.0079	0.4683	0.01136	446696
stroke	ebi-a-GCST90001981	CD40 on CD14+ CD16+ monocyte	rs60601806	0.00691076	25.1632	20	43429339	T	C	-0.1904	0.04103	0.1067	3.60803e-06	3618	0.0192	0.0151	0.06033	0.2043	446696
stroke	ebi-a-GCST90001981	CD40 on CD14+ CD16+ monocyte	rs6073437	0.00667681	24.3056	20	43062157	T	C	0.1166	0.02505	0.4333	3.37303e-06	3618	-0.0017	0.0107	0.3671	0.8721	446696
stroke	ebi-a-GCST90001981	CD40 on CD14+ CD16+ monocyte	rs6073738	0.0103461	37.8027	20	44076835	T	A	0.3395	0.05905	0.0471	9.68189e-09	3618	-0.0416	0.0308	0.0409	0.1773	446696
stroke	ebi-a-GCST90001981	CD40 on CD14+ CD16+ monocyte	rs6094143	0.0079231	28.8787	20	44087618	T	A	0.1951	0.03862	0.118	4.59695e-07	3618	0.0177	0.0147	0.06851	0.2294	446696
stroke	ebi-a-GCST90001981	CD40 on CD14+ CD16+ monocyte	rs6130947	0.0126761	46.4251	20	44483225	C	T	-0.1625	0.02563	0.5999	2.573e-10	3618	-0.0087	0.0079	0.5971	0.267	446696
stroke	ebi-a-GCST90001981	CD40 on CD14+ CD16+ monocyte	rs62204573	0.00956941	34.9373	20	43339075	A	G	0.2847	0.05159	0.063	3.64099e-08	3618	-0.0458	0.0284	0.05317	0.1064	446696
stroke	ebi-a-GCST90001981	CD40 on CD14+ CD16+ monocyte	rs6427596	0.0134768	49.3978	1	161484175	T	G	0.1708	0.02607	0.6379	6.5268e-11	3618	-0.0229	0.0117	0.7106	0.0499103	446696
stroke	ebi-a-GCST90001981	CD40 on CD14+ CD16+ monocyte	rs72703873	0.00623892	22.7016	1	162412673	T	A	0.2885	0.06461	0.039	8.21807e-06	3618	-0.0062	0.0166	0.08589	0.706	446696
stroke	ebi-a-GCST90001981	CD40 on CD14+ CD16+ monocyte	rs72714905	0.00911304	33.2558	1	161075260	C	T	0.5807	0.1068	0.0137	5.80698e-08	3618	-0.0005	0.0355	0.02147	0.9879	446696
stroke	ebi-a-GCST90001981	CD40 on CD14+ CD16+ monocyte	rs72749639	0.00734603	26.7598	15	70326266	A	C	1.566	0.3192	0.0015	9.70689e-07	3618	-0.0162	0.0323	0.02965	0.6165	446696
stroke	ebi-a-GCST90001981	CD40 on CD14+ CD16+ monocyte	rs72927495	0.00635857	23.1397	1	17880459	C	T	0.3454	0.077	0.0274	7.47102e-06	3618	-0.0005	0.0176	0.02965	0.9773	446696
stroke	ebi-a-GCST90001981	CD40 on CD14+ CD16+ monocyte	rs745307	0.121492	500.071	20	44747086	A	G	0.6978	0.03329	0.1461	3.77572e-92	3618	-0.0199	0.0101	0.2454	0.0478696	446696
stroke	ebi-a-GCST90001981	CD40 on CD14+ CD16+ monocyte	rs74616372	0.0131832	48.3072	20	44615889	C	T	0.3121	0.04708	0.073	3.89135e-11	3618	-0.0465	0.0158	0.09509	0.00314797	446696
stroke	ebi-a-GCST90001981	CD40 on CD14+ CD16+ monocyte	rs76161591	0.00865152	31.5569	20	42686576	T	C	0.3389	0.06439	0.0392	1.5e-07	3618	-0.0078	0.0249	0.02761	0.7552	446696
stroke	ebi-a-GCST90001981	CD40 on CD14+ CD16+ monocyte	rs76827559	0.00625167	22.7483	20	45239402	C	T	0.3085	0.06947	0.034	9.19602e-06	3618	0.0174	0.0248	0.04703	0.4809	446696
stroke	ebi-a-GCST90001981	CD40 on CD14+ CD16+ monocyte	rs77465063	0.00609995	22.1928	1	162592361	T	C	0.1836	0.04143	0.1006	9.64007e-06	3618	0.0115	0.0228	0.04703	0.612999	446696
stroke	ebi-a-GCST90001981	CD40 on CD14+ CD16+ monocyte	rs77508942	0.00761743	27.756	20	42185211	C	G	0.2163	0.04368	0.0894	7.67308e-07	3618	0.0216	0.0375	0.02556	0.5646	446696
stroke	ebi-a-GCST90001981	CD40 on CD14+ CD16+ monocyte	rs77886346	0.00683422	24.8826	1	161388640	C	G	0.2509	0.05378	0.0576	3.21299e-06	3618	-0.0063	0.025	0.03476	0.8023	446696
stroke	ebi-a-GCST90001981	CD40 on CD14+ CD16+ monocyte	rs78199910	0.00827898	30.1867	20	44863608	G	A	0.2568	0.05016	0.0673	3.24101e-07	3618	-0.005	0.0304	0.03885	0.8682	446696
stroke	ebi-a-GCST90001981	CD40 on CD14+ CD16+ monocyte	rs78648967	0.00918254	33.5118	20	44777586	T	G	0.425	0.07928	0.0261	8.788e-08	3618	-0.0037	0.0185	0.05215	0.8419	446696
stroke	ebi-a-GCST90001981	CD40 on CD14+ CD16+ monocyte	rs8125780	0.0454098	172.013	20	44656949	T	C	-0.317	0.02596	0.6551	1.20809e-33	3618	0.0141	0.0087	0.4826	0.1055	446696
stroke	ebi-a-GCST90001985	CD40 on monocytes	rs10887024	0.0098342	36.0229	10	123688152	T	A	-0.1469	0.02633	0.3512	2.60298e-08	3629	0.0007	0.0084	0.2965	0.9312	446696
stroke	ebi-a-GCST90001985	CD40 on monocytes	rs11086984	0.00970126	35.5312	20	44511627	T	C	-0.1942	0.03498	0.1516	3.03997e-08	3629	0.0063	0.0153	0.1084	0.6819	446696
stroke	ebi-a-GCST90001985	CD40 on monocytes	rs111332135	0.00986645	36.1422	1	160808413	A	G	0.3697	0.06709	0.0375	3.81197e-08	3629	-0.0497	0.0316	0.0184	0.1164	446696
stroke	ebi-a-GCST90001985	CD40 on monocytes	rs111673810	0.00688473	25.144	1	161461666	A	G	-0.2498	0.05319	0.0586	2.74802e-06	3629	0.0203	0.0224	0.03885	0.3655	446696
stroke	ebi-a-GCST90001985	CD40 on monocytes	rs111994823	0.0195012	72.1378	1	161470274	C	T	-0.2824	0.03635	0.1426	1.02589e-14	3629	-0.0311	0.0237	0.04703	0.1892	446696
stroke	ebi-a-GCST90001985	CD40 on monocytes	rs112876754	0.00626935	22.8824	12	54934521	G	A	0.2947	0.06648	0.0375	9.56093e-06	3629	0.0035	0.04	0.01534	0.9303	446696
stroke	ebi-a-GCST90001985	CD40 on monocytes	rs113063605	0.0093325	34.1678	1	161246613	G	A	0.2178	0.03952	0.1106	3.83301e-08	3629	-0.0112	0.0129	0.1319	0.3834	446696
stroke	ebi-a-GCST90001985	CD40 on monocytes	rs11569649	0.00771425	28.1971	20	44531417	G	T	0.2681	0.05426	0.0569	8.09096e-07	3629	0.0219	0.0174	0.02352	0.2072	446696
stroke	ebi-a-GCST90001985	CD40 on monocytes	rs11699356	0.00947765	34.7044	20	46701225	T	G	0.267	0.04883	0.0716	4.83304e-08	3629	-0.0052	0.0133	0.1493	0.696	446696
stroke	ebi-a-GCST90001985	CD40 on monocytes	rs117608122	0.00711607	25.9949	7	152197572	C	T	-0.4601	0.09808	0.0171	2.82001e-06	3629	-0.0384	0.0275	0.04806	0.1618	446696
stroke	ebi-a-GCST90001985	CD40 on monocytes	rs118170720	0.00759793	27.7687	11	26568364	T	C	0.2847	0.05733	0.0493	7.18307e-07	3629	-0.0117	0.0344	0.01738	0.7338	446696
stroke	ebi-a-GCST90001985	CD40 on monocytes	rs11906777	0.00649922	23.7269	20	39374731	A	G	0.1793	0.03987	0.1141	7.12607e-06	3629	-0.0076	0.0104	0.1963	0.4629	446696
stroke	ebi-a-GCST90001985	CD40 on monocytes	rs12125079	0.0188004	69.4957	1	161408556	A	G	0.1944	0.02533	0.4645	2.09411e-14	3629	0.0099	0.0088	0.6636	0.2615	446696
stroke	ebi-a-GCST90001985	CD40 on monocytes	rs12133719	0.00672819	24.5685	1	161501887	G	C	0.5586	0.1153	0.0109	1.33401e-06	3629	-0.0366	0.0246	0.06442	0.1364	446696
stroke	ebi-a-GCST90001985	CD40 on monocytes	rs12142755	0.0077215	28.2238	1	161481743	G	A	0.1259	0.02549	0.4198	8.19993e-07	3629	-0.0074	0.0102	0.3671	0.4697	446696
stroke	ebi-a-GCST90001985	CD40 on monocytes	rs12225010	0.00622168	22.7073	11	75378674	C	A	-0.1116	0.02495	0.485	7.95701e-06	3629	-0.0004	0.0079	0.5358	0.9608	446696
stroke	ebi-a-GCST90001985	CD40 on monocytes	rs12480807	0.00752343	27.4943	20	43064654	G	A	-0.1278	0.02606	0.3597	9.9049e-07	3629	0.0261	0.0112	0.273	0.0193602	446696
stroke	ebi-a-GCST90001985	CD40 on monocytes	rs12758316	0.0067529	24.6593	1	162341613	G	C	0.2927	0.06357	0.0411	4.25902e-06	3629	-0.0089	0.0176	0.06339	0.615399	446696
stroke	ebi-a-GCST90001985	CD40 on monocytes	rs13037628	0.0117526	43.1336	20	44999746	T	C	0.369	0.06051	0.0452	1.19201e-09	3629	-0.0248	0.0328	0.02249	0.4486	446696
stroke	ebi-a-GCST90001985	CD40 on monocytes	rs1320999	0.0172445	63.6434	20	44797583	C	G	-0.2113	0.02796	0.2615	5.25775e-14	3629	0.0055	0.011	0.1984	0.618899	446696
stroke	ebi-a-GCST90001985	CD40 on monocytes	rs13376485	0.00693798	25.3398	1	161645877	A	G	-0.1668	0.03572	0.146	3.10599e-06	3629	0.0054	0.0123	0.1268	0.6609	446696
stroke	ebi-a-GCST90001985	CD40 on monocytes	rs137887001	0.00675792	24.6778	20	44566861	G	C	0.6224	0.1342	0.0088	3.62602e-06	3629	-0.0373	0.0378	0.01636	0.3234	446696
stroke	ebi-a-GCST90001985	CD40 on monocytes	rs139755165	0.0292193	109.168	1	161520472	A	C	0.4038	0.04274	0.0995	6.00759e-21	3629	-0.0146	0.0167	0.1033	0.3824	446696
stroke	ebi-a-GCST90001985	CD40 on monocytes	rs144545136	0.00690526	25.2195	17	31062466	A	G	1.112	0.2451	0.0028	5.83996e-06	3629	0.015	0.0389	0.01636	0.6999	446696
stroke	ebi-a-GCST90001985	CD40 on monocytes	rs145937699	0.00838267	30.661	20	44867668	T	C	0.6207	0.1227	0.011	4.469e-07	3629	-0.0903	0.0387	0.01534	0.0195299	446696
stroke	ebi-a-GCST90001985	CD40 on monocytes	rs145947252	0.00678264	24.7686	1	161483843	G	A	0.2652	0.05771	0.0508	4.47703e-06	3629	-0.0923	0.0428	0.03681	0.03094	446696
stroke	ebi-a-GCST90001985	CD40 on monocytes	rs16985442	0.00906174	33.1675	20	44671875	G	C	0.4018	0.07506	0.0289	9.15904e-08	3629	-0.0018	0.0194	0.04908	0.9256	446696
stroke	ebi-a-GCST90001985	CD40 on monocytes	rs16991213	0.00718085	26.2333	20	44969139	A	G	0.2533	0.05183	0.0595	1.064e-06	3629	-0.0209	0.0142	0.1115	0.1418	446696
stroke	ebi-a-GCST90001985	CD40 on monocytes	rs1801274	0.113772	465.625	1	161479745	G	A	0.5089	0.02554	0.3258	7.00326e-84	3629	-0.017	0.008	0.5051	0.0347696	446696
stroke	ebi-a-GCST90001985	CD40 on monocytes	rs2070901	0.007715	28.1999	1	161185058	T	G	-0.1371	0.02781	0.2884	8.60895e-07	3629	0.0061	0.0085	0.2699	0.4714	446696
stroke	ebi-a-GCST90001985	CD40 on monocytes	rs2251358	0.0106668	39.1055	20	43972682	C	G	0.2986	0.0509	0.0639	4.869e-09	3629	0.0207	0.0116	0.1002	0.0747395	446696
stroke	ebi-a-GCST90001985	CD40 on monocytes	rs2425799	0.00746997	27.2975	20	44875873	A	G	-0.1238	0.02555	0.4206	1.30701e-06	3629	0.0104	0.0092	0.3344	0.2555	446696
stroke	ebi-a-GCST90001985	CD40 on monocytes	rs2425867	0.00655207	23.9211	20	44955888	C	T	0.1322	0.02872	0.2499	4.29804e-06	3629	-0.0054	0.0085	0.3088	0.528799	446696
stroke	ebi-a-GCST90001985	CD40 on monocytes	rs2501880	0.00725079	26.4907	1	161234796	A	G	-0.155	0.03206	0.1852	1.39901e-06	3629	0.0112	0.0138	0.1022	0.4159	446696
stroke	ebi-a-GCST90001985	CD40 on monocytes	rs2664523	0.00974836	35.7054	20	45318042	A	G	0.3457	0.06302	0.0426	4.39097e-08	3629	-0.0093	0.0125	0.07055	0.4564	446696
stroke	ebi-a-GCST90001985	CD40 on monocytes	rs2868364	0.044991	170.87	20	44658296	A	G	-0.3156	0.02612	0.6554	5.4063e-33	3629	0.0109	0.009	0.4826	0.2259	446696
stroke	ebi-a-GCST90001985	CD40 on monocytes	rs3746821	0.0369577	139.19	20	44755111	T	G	-0.3374	0.03126	0.2039	9.60506e-27	3629	0.0152	0.0111	0.1217	0.1728	446696
stroke	ebi-a-GCST90001985	CD40 on monocytes	rs3813611	0.00803459	29.3775	1	161068240	A	G	0.1326	0.0266	0.3533	6.44303e-07	3629	-0.0069	0.0082	0.4243	0.4035	446696
stroke	ebi-a-GCST90001985	CD40 on monocytes	rs3904164	0.00674381	24.6259	20	44900262	T	A	-0.2261	0.04921	0.071	4.48301e-06	3629	0.011	0.0132	0.1309	0.4035	446696
stroke	ebi-a-GCST90001985	CD40 on monocytes	rs41298798	0.00641371	23.4127	22	19749508	G	C	1.134	0.2491	0.0025	5.429e-06	3629	-0.0313	0.0427	0.01329	0.4637	446696
stroke	ebi-a-GCST90001985	CD40 on monocytes	rs4233364	0.00747997	27.3343	1	161054223	A	T	-0.2833	0.05801	0.951	1.088e-06	3629	0.0119	0.0119	0.90798	0.319	446696
stroke	ebi-a-GCST90001985	CD40 on monocytes	rs4657040	0.0325955	122.207	1	161477028	C	T	0.4358	0.04236	0.0948	1.739e-24	3629	-0.0168	0.0105	0.3988	0.1109	446696
stroke	ebi-a-GCST90001985	CD40 on monocytes	rs55662279	0.00641895	23.4319	5	175204768	T	C	-0.3979	0.08509	0.0207	3.02301e-06	3629	-0.0271	0.03	0.02965	0.3679	446696
stroke	ebi-a-GCST90001985	CD40 on monocytes	rs55797571	0.00641645	23.4228	20	44014470	C	T	0.1573	0.03488	0.1531	6.69299e-06	3629	0.0178	0.0159	0.1135	0.2639	446696
stroke	ebi-a-GCST90001985	CD40 on monocytes	rs55943410	0.00906924	33.1952	20	44613554	T	C	0.3721	0.06853	0.0339	6.00606e-08	3629	0.0106	0.0193	0.05828	0.5817	446696
stroke	ebi-a-GCST90001985	CD40 on monocytes	rs57041960	0.00847359	30.9964	20	44074651	C	A	-0.173	0.03275	0.1707	1.34301e-07	3629	0.007	0.012	0.1472	0.5579	446696
stroke	ebi-a-GCST90001985	CD40 on monocytes	rs6031444	0.00759237	27.7482	20	42815738	T	G	-0.1271	0.0261	0.6225	1.153e-06	3629	0.0176	0.0085	0.5869	0.03819	446696
stroke	ebi-a-GCST90001985	CD40 on monocytes	rs6032678	0.0508882	194.468	20	44777295	T	C	0.339	0.02608	0.3309	9.05316e-38	3629	-0.02	0.0079	0.4683	0.01136	446696
stroke	ebi-a-GCST90001985	CD40 on monocytes	rs60629714	0.00731113	26.7128	9	95889160	C	T	0.1562	0.03198	0.1835	1.07199e-06	3629	-0.0076	0.01	0.1892	0.4503	446696
stroke	ebi-a-GCST90001985	CD40 on monocytes	rs6073738	0.0112678	41.3342	20	44076835	T	A	0.3543	0.05932	0.0471	2.57199e-09	3629	-0.0416	0.0308	0.0409	0.1773	446696
stroke	ebi-a-GCST90001985	CD40 on monocytes	rs6094143	0.00903352	33.0633	20	44087618	T	A	0.2084	0.03879	0.1179	8.24708e-08	3629	0.0177	0.0147	0.06851	0.2294	446696
stroke	ebi-a-GCST90001985	CD40 on monocytes	rs6103892	0.00877101	32.094	20	43480144	A	T	0.1432	0.02763	0.3099	2.33201e-07	3629	0.0016	0.0085	0.3323	0.8546	446696
stroke	ebi-a-GCST90001985	CD40 on monocytes	rs6130947	0.0117984	43.3039	20	44483225	C	T	-0.1568	0.02578	0.6003	1.31099e-09	3629	-0.0087	0.0079	0.5971	0.267	446696
stroke	ebi-a-GCST90001985	CD40 on monocytes	rs61548896	0.00659655	24.0846	10	75300277	C	G	-0.3278	0.07066	0.0317	3.63396e-06	3629	-0.0024	0.0105	0.1513	0.8171	446696
stroke	ebi-a-GCST90001985	CD40 on monocytes	rs62204573	0.0111437	40.8737	20	43339075	A	G	0.307	0.05182	0.0631	3.41303e-09	3629	-0.0458	0.0284	0.05317	0.1064	446696
stroke	ebi-a-GCST90001985	CD40 on monocytes	rs6427596	0.012571	46.1756	1	161484175	T	G	0.165	0.02625	0.6383	3.61501e-10	3629	-0.0229	0.0117	0.7106	0.0499103	446696
stroke	ebi-a-GCST90001985	CD40 on monocytes	rs6816965	0.00417108	15.1919	4	180975530	C	T	-4.567	0.9603	0.0001	2.054e-06	3629	0.0156	0.0397	0.01329	0.6955	446696
stroke	ebi-a-GCST90001985	CD40 on monocytes	rs72714905	0.00832699	30.4556	1	161075260	C	T	0.5571	0.1076	0.0136	2.34401e-07	3629	-0.0005	0.0355	0.02147	0.9879	446696
stroke	ebi-a-GCST90001985	CD40 on monocytes	rs74120117	0.00766043	27.9989	1	162823748	A	T	0.1412	0.02862	0.2594	8.33201e-07	3629	0.0093	0.0097	0.2219	0.3358	446696
stroke	ebi-a-GCST90001985	CD40 on monocytes	rs745307	0.127483	529.94	20	44747086	A	G	0.715	0.0334	0.146	7.29794e-96	3629	-0.0199	0.0101	0.2454	0.0478696	446696
stroke	ebi-a-GCST90001985	CD40 on monocytes	rs74616372	0.0190515	70.4418	20	44615889	C	T	0.3759	0.04722	0.0727	2.2558e-15	3629	-0.0465	0.0158	0.09509	0.00314797	446696
stroke	ebi-a-GCST90001985	CD40 on monocytes	rs76003695	0.00679393	24.8102	15	82406919	A	G	1.103	0.2279	0.0028	1.34301e-06	3629	0.0668	0.0291	0.03476	0.0218102	446696
stroke	ebi-a-GCST90001985	CD40 on monocytes	rs76161591	0.00621758	22.6922	20	42686576	T	C	0.2866	0.06465	0.0394	9.53608e-06	3629	-0.0078	0.0249	0.02761	0.7552	446696
stroke	ebi-a-GCST90001985	CD40 on monocytes	rs77869433	0.0072496	26.4863	1	23199772	A	G	0.3141	0.06628	0.0382	2.23198e-06	3629	0.0293	0.0353	0.02863	0.4076	446696
stroke	ebi-a-GCST90001985	CD40 on monocytes	rs77996283	0.00652997	23.8399	1	161564468	G	T	-0.1168	0.02604	0.3967	7.49497e-06	3629	0.0125	0.0126	0.3834	0.3228	446696
stroke	ebi-a-GCST90001985	CD40 on monocytes	rs78199910	0.00826306	30.2198	20	44863608	G	A	0.2562	0.05037	0.0675	3.82499e-07	3629	-0.005	0.0304	0.03885	0.8682	446696
stroke	ebi-a-GCST90001985	CD40 on monocytes	rs78882596	0.006725	24.5567	3	111702977	T	G	1.368	0.2925	0.0018	2.98903e-06	3629	-0.0229	0.0334	0.02761	0.4929	446696
stroke	ebi-a-GCST90001985	CD40 on monocytes	rs9954245	0.00653039	23.8414	18	73881725	C	T	-0.1475	0.03226	0.1839	5.01903e-06	3629	0.0151	0.0096	0.2362	0.1159	446696
stroke	ebi-a-GCST90001484	CD39+ resting CD4 regulatory T cell %resting CD4 regulatory T cell	rs10128455	0.00961696	33.355	10	96851353	C	T	-0.1387	0.02548	0.493	5.611e-08	3437	0.0003	0.0079	0.4877	0.9727	446696
stroke	ebi-a-GCST90001484	CD39+ resting CD4 regulatory T cell %resting CD4 regulatory T cell	rs10159602	0.0167921	58.666	10	97146820	A	C	-0.2325	0.03109	0.1923	9.45802e-14	3437	-0.0096	0.0128	0.1176	0.4542	446696
stroke	ebi-a-GCST90001484	CD39+ resting CD4 regulatory T cell %resting CD4 regulatory T cell	rs10444067	0.00620872	21.4602	10	99442836	A	G	-0.188	0.0417	0.0973	6.78297e-06	3437	0.0143	0.0099	0.2301	0.149	446696
stroke	ebi-a-GCST90001484	CD39+ resting CD4 regulatory T cell %resting CD4 regulatory T cell	rs10509687	0.0763654	284.003	10	97385492	A	G	-0.7079	0.04456	0.9169	6.59933e-55	3437	-0.0432	0.0147	0.95194	0.00332499	446696
stroke	ebi-a-GCST90001484	CD39+ resting CD4 regulatory T cell %resting CD4 regulatory T cell	rs10509694	0.00677952	23.4466	10	97066807	C	T	-0.3117	0.06587	0.0362	2.30802e-06	3437	-0.0086	0.0148	0.06953	0.5626	446696
stroke	ebi-a-GCST90001484	CD39+ resting CD4 regulatory T cell %resting CD4 regulatory T cell	rs10736095	0.0753213	279.804	10	97697146	T	C	0.3882	0.02412	0.4903	3.04789e-56	3437	0.0093	0.0079	0.5654	0.2389	446696
stroke	ebi-a-GCST90001484	CD39+ resting CD4 regulatory T cell %resting CD4 regulatory T cell	rs10736128	0.00752632	26.0489	10	100050787	C	T	0.186	0.03749	0.8758	7.32099e-07	3437	-0.0284	0.0138	0.90695	0.0393704	446696
stroke	ebi-a-GCST90001484	CD39+ resting CD4 regulatory T cell %resting CD4 regulatory T cell	rs10748687	0.00915609	31.7418	10	98410170	G	A	0.1433	0.02613	0.3355	4.47796e-08	3437	0.0171	0.0088	0.3548	0.0516095	446696
stroke	ebi-a-GCST90001484	CD39+ resting CD4 regulatory T cell %resting CD4 regulatory T cell	rs10786197	0.00638505	22.0736	10	97055832	A	G	0.1938	0.0427	0.9062	5.89794e-06	3437	0.0235	0.0157	0.90798	0.1333	446696
stroke	ebi-a-GCST90001484	CD39+ resting CD4 regulatory T cell %resting CD4 regulatory T cell	rs10786209	0.0233551	82.1433	10	97210264	C	T	-0.2272	0.02601	0.3458	3.65511e-18	3437	-0.0023	0.0083	0.3732	0.7819	446696
stroke	ebi-a-GCST90001484	CD39+ resting CD4 regulatory T cell %resting CD4 regulatory T cell	rs10828786	0.00631988	21.8469	10	18788390	T	A	0.1505	0.03304	0.1676	5.41801e-06	3437	0.0011	0.0106	0.1912	0.914	446696
stroke	ebi-a-GCST90001484	CD39+ resting CD4 regulatory T cell %resting CD4 regulatory T cell	rs10881855	0.0068774	23.7875	10	92680929	G	A	-0.13	0.02771	0.7157	2.81002e-06	3437	-0.0012	0.0089	0.6779	0.8964	446696
stroke	ebi-a-GCST90001484	CD39+ resting CD4 regulatory T cell %resting CD4 regulatory T cell	rs10881900	0.00793797	27.4851	10	92948478	G	T	0.126	0.02471	0.501	3.64502e-07	3437	0.0126	0.0081	0.4898	0.1219	446696
stroke	ebi-a-GCST90001484	CD39+ resting CD4 regulatory T cell %resting CD4 regulatory T cell	rs10882140	0.00652941	22.5759	10	94842213	T	G	-0.1161	0.02557	0.5883	5.85396e-06	3437	-0.0245	0.0079	0.5552	0.00190599	446696
stroke	ebi-a-GCST90001484	CD39+ resting CD4 regulatory T cell %resting CD4 regulatory T cell	rs10882573	0.0273367	96.5407	10	97009657	A	G	0.3885	0.04086	0.1007	3.5514e-21	3437	0.0023	0.0103	0.1748	0.8254	446696
stroke	ebi-a-GCST90001484	CD39+ resting CD4 regulatory T cell %resting CD4 regulatory T cell	rs10882620	0.00801508	27.7542	10	97319637	T	C	0.1307	0.02614	0.3759	5.99998e-07	3437	0.0201	0.0105	0.4796	0.0560906	446696
stroke	ebi-a-GCST90001484	CD39+ resting CD4 regulatory T cell %resting CD4 regulatory T cell	rs10883000	0.00860123	29.8016	10	99565268	C	T	0.1321	0.02521	0.5596	1.69899e-07	3437	-0.0105	0.008	0.5358	0.1866	446696
stroke	ebi-a-GCST90001484	CD39+ resting CD4 regulatory T cell %resting CD4 regulatory T cell	rs10883093	0.00846779	29.3353	10	100183774	G	A	-0.3772	0.0727	0.9693	2.23599e-07	3437	-0.0199	0.0422	0.97955	0.6372	446696
stroke	ebi-a-GCST90001484	CD39+ resting CD4 regulatory T cell %resting CD4 regulatory T cell	rs111270405	0.00839034	29.0647	10	102425887	T	C	-0.2309	0.04377	0.0861	1.41198e-07	3437	0.0097	0.0277	0.03681	0.7271	446696
stroke	ebi-a-GCST90001484	CD39+ resting CD4 regulatory T cell %resting CD4 regulatory T cell	rs11187826	0.0121216	42.1486	10	95988042	G	A	-0.1755	0.02894	0.2693	1.456e-09	3437	-0.017	0.0129	0.1186	0.1866	446696
stroke	ebi-a-GCST90001484	CD39+ resting CD4 regulatory T cell %resting CD4 regulatory T cell	rs11188349	0.0489773	176.901	10	97299035	A	G	0.5863	0.04506	0.0772	8.17523e-38	3437	0.0274	0.0117	0.1268	0.0192402	446696
stroke	ebi-a-GCST90001484	CD39+ resting CD4 regulatory T cell %resting CD4 regulatory T cell	rs11188383	0.030132	106.719	10	97351761	T	C	0.5725	0.0573	0.0483	3.44509e-23	3437	0.0007	0.0154	0.0593	0.9648	446696
stroke	ebi-a-GCST90001484	CD39+ resting CD4 regulatory T cell %resting CD4 regulatory T cell	rs11188510	0.00968858	33.6059	10	97615623	T	A	0.5726	0.1017	0.015	1.95299e-08	3437	0.0253	0.0252	0.04294	0.3159	446696
stroke	ebi-a-GCST90001484	CD39+ resting CD4 regulatory T cell %resting CD4 regulatory T cell	rs11188786	0.00661323	22.8677	10	98243844	G	T	0.191	0.04028	0.1008	2.19902e-06	3437	0.0104	0.0138	0.1196	0.4511	446696
stroke	ebi-a-GCST90001484	CD39+ resting CD4 regulatory T cell %resting CD4 regulatory T cell	rs11188880	0.00835663	28.9469	10	98428187	T	G	0.2092	0.04005	0.1069	1.87599e-07	3437	-0.003	0.0119	0.1963	0.8011	446696
stroke	ebi-a-GCST90001484	CD39+ resting CD4 regulatory T cell %resting CD4 regulatory T cell	rs11188900	0.0128084	44.5677	10	98503103	T	C	0.3718	0.057	0.0487	7.8886e-11	3437	0.0014	0.0166	0.07464	0.9318	446696
stroke	ebi-a-GCST90001484	CD39+ resting CD4 regulatory T cell %resting CD4 regulatory T cell	rs11190134	0.00721697	24.9705	10	101282200	A	G	-0.1249	0.02699	0.3633	3.83001e-06	3437	0.0045	0.0081	0.3834	0.581	446696
stroke	ebi-a-GCST90001484	CD39+ resting CD4 regulatory T cell %resting CD4 regulatory T cell	rs112267962	0.00790908	27.3843	10	101268193	C	A	0.2756	0.0586	0.0551	2.67898e-06	3437	0.0318	0.0203	0.08793	0.1175	446696
stroke	ebi-a-GCST90001484	CD39+ resting CD4 regulatory T cell %resting CD4 regulatory T cell	rs113614971	0.0108381	37.6366	10	98674197	A	G	0.2715	0.04692	0.0799	7.84097e-09	3437	0.0169	0.0182	0.0818	0.3537	446696
stroke	ebi-a-GCST90001484	CD39+ resting CD4 regulatory T cell %resting CD4 regulatory T cell	rs115328872	0.0113715	39.5104	1	197921246	A	G	1.259	0.199	0.0036	2.81598e-10	3437	-0.0424	0.0318	0.02249	0.1821	446696
stroke	ebi-a-GCST90001484	CD39+ resting CD4 regulatory T cell %resting CD4 regulatory T cell	rs11579717	0.0111477	38.7241	1	199999121	A	G	1.128	0.1851	0.0044	1.22699e-09	3437	0.0224	0.0273	0.04294	0.4112	446696
stroke	ebi-a-GCST90001484	CD39+ resting CD4 regulatory T cell %resting CD4 regulatory T cell	rs11594712	0.00623646	21.5567	10	92816196	C	T	0.1196	0.02634	0.3211	5.77896e-06	3437	0.0034	0.0095	0.318	0.7163	446696
stroke	ebi-a-GCST90001484	CD39+ resting CD4 regulatory T cell %resting CD4 regulatory T cell	rs11595506	0.0111289	38.6579	10	98352281	T	C	-0.3439	0.05766	0.0495	2.717e-09	3437	0.0049	0.0208	0.0501	0.815	446696
stroke	ebi-a-GCST90001484	CD39+ resting CD4 regulatory T cell %resting CD4 regulatory T cell	rs11596351	0.00755596	26.1523	10	98554178	A	G	0.496	0.1068	0.0156	3.55902e-06	3437	0.0072	0.0222	0.02863	0.744	446696
stroke	ebi-a-GCST90001484	CD39+ resting CD4 regulatory T cell %resting CD4 regulatory T cell	rs11599403	0.0306102	108.466	10	98165797	C	T	0.3776	0.03702	0.1223	4.3013e-24	3437	0.0034	0.0119	0.1462	0.7727	446696
stroke	ebi-a-GCST90001484	CD39+ resting CD4 regulatory T cell %resting CD4 regulatory T cell	rs11676839	0.00603755	20.865	2	197121290	C	A	-0.1237	0.02792	0.7296	9.78003e-06	3437	-0.0221	0.0087	0.7076	0.0113399	446696
stroke	ebi-a-GCST90001484	CD39+ resting CD4 regulatory T cell %resting CD4 regulatory T cell	rs117163620	0.0295738	104.682	10	97570310	T	C	-0.4586	0.04653	0.0761	1.29688e-22	3437	-0.0241	0.0209	0.05521	0.2491	446696
stroke	ebi-a-GCST90001484	CD39+ resting CD4 regulatory T cell %resting CD4 regulatory T cell	rs11718018	0.00670315	23.1807	3	60364770	C	T	-0.1175	0.02509	0.4149	2.90402e-06	3437	-0.0117	0.0093	0.3906	0.2066	446696
stroke	ebi-a-GCST90001484	CD39+ resting CD4 regulatory T cell %resting CD4 regulatory T cell	rs117200502	0.0204637	71.7612	10	97070990	T	C	0.3215	0.03975	0.1114	8.39653e-16	3437	0.015	0.023	0.05317	0.5146	446696
stroke	ebi-a-GCST90001484	CD39+ resting CD4 regulatory T cell %resting CD4 regulatory T cell	rs117628976	0.00772797	26.7523	10	102192591	T	G	0.2446	0.04916	0.0694	6.83801e-07	3437	-0.0038	0.02	0.0593	0.8489	446696
stroke	ebi-a-GCST90001484	CD39+ resting CD4 regulatory T cell %resting CD4 regulatory T cell	rs117983078	0.013817	48.1265	10	97070395	C	T	-0.3275	0.04896	0.0692	2.59896e-11	3437	0.0066	0.0238	0.03476	0.7831	446696
stroke	ebi-a-GCST90001484	CD39+ resting CD4 regulatory T cell %resting CD4 regulatory T cell	rs11812812	0.0207499	72.7864	10	97988866	G	A	-0.2759	0.03349	0.1628	2.44174e-16	3437	-0.0033	0.0146	0.1401	0.8206	446696
stroke	ebi-a-GCST90001484	CD39+ resting CD4 regulatory T cell %resting CD4 regulatory T cell	rs12245404	0.00756117	26.1705	10	98768220	A	G	0.5328	0.112	0.0135	2.04099e-06	3437	-0.0186	0.0217	0.01125	0.3914	446696
stroke	ebi-a-GCST90001484	CD39+ resting CD4 regulatory T cell %resting CD4 regulatory T cell	rs12251594	0.0170085	59.4351	10	95253744	C	A	0.2121	0.02837	0.2531	9.81748e-14	3437	0.0089	0.0093	0.2229	0.3401	446696
stroke	ebi-a-GCST90001484	CD39+ resting CD4 regulatory T cell %resting CD4 regulatory T cell	rs12253861	0.00716703	24.7965	10	101190507	A	G	-0.1377	0.02891	0.253	1.97501e-06	3437	0.0043	0.0124	0.1227	0.731601	446696
stroke	ebi-a-GCST90001484	CD39+ resting CD4 regulatory T cell %resting CD4 regulatory T cell	rs12268044	0.0108837	37.7968	10	98794615	T	C	-0.1553	0.02624	0.3439	3.59302e-09	3437	-0.0023	0.0081	0.407	0.779701	446696
stroke	ebi-a-GCST90001484	CD39+ resting CD4 regulatory T cell %resting CD4 regulatory T cell	rs12573061	0.0131041	45.6103	10	98546713	T	C	0.3242	0.04971	0.0668	7.94328e-11	3437	0.0088	0.0224	0.09305	0.6939	446696
stroke	ebi-a-GCST90001484	CD39+ resting CD4 regulatory T cell %resting CD4 regulatory T cell	rs1274300	0.0129504	45.0681	10	92120184	C	T	0.4409	0.06753	0.0345	7.60501e-11	3437	0.0388	0.0334	0.02454	0.2463	446696
stroke	ebi-a-GCST90001484	CD39+ resting CD4 regulatory T cell %resting CD4 regulatory T cell	rs12761346	0.0257692	90.8585	10	97975272	C	T	-0.287	0.03089	0.1941	2.65522e-20	3437	0.0105	0.0121	0.2106	0.3838	446696
stroke	ebi-a-GCST90001484	CD39+ resting CD4 regulatory T cell %resting CD4 regulatory T cell	rs12780691	0.00834197	28.8957	10	99348130	T	G	-0.1305	0.02504	0.5713	1.97601e-07	3437	-0.0064	0.0096	0.6022	0.5053	446696
stroke	ebi-a-GCST90001484	CD39+ resting CD4 regulatory T cell %resting CD4 regulatory T cell	rs1326936	0.0179406	62.7519	10	97260251	G	A	0.2732	0.03535	0.8603	1.42594e-14	3437	0.0243	0.0135	0.8691	0.0725905	446696
stroke	ebi-a-GCST90001484	CD39+ resting CD4 regulatory T cell %resting CD4 regulatory T cell	rs1341157	0.0121913	42.394	10	96815772	C	A	-0.4377	0.06961	0.9671	3.62702e-10	3437	0.023	0.0285	0.97035	0.4186	446696
stroke	ebi-a-GCST90001484	CD39+ resting CD4 regulatory T cell %resting CD4 regulatory T cell	rs1360005	0.0300908	106.569	10	97071060	C	T	-0.25	0.02533	0.4037	1.11789e-22	3437	-0.0017	0.0083	0.5102	0.8426	446696
stroke	ebi-a-GCST90001484	CD39+ resting CD4 regulatory T cell %resting CD4 regulatory T cell	rs140938703	0.0132614	46.1651	10	97282450	A	G	0.3928	0.0602	0.045	7.81988e-11	3437	-0.0005	0.0269	0.0317	0.985	446696
stroke	ebi-a-GCST90001484	CD39+ resting CD4 regulatory T cell %resting CD4 regulatory T cell	rs143635041	0.0215142	75.5261	10	95796101	G	A	0.4015	0.04688	0.0719	1.63305e-17	3437	-0.0244	0.0304	0.0317	0.4229	446696
stroke	ebi-a-GCST90001484	CD39+ resting CD4 regulatory T cell %resting CD4 regulatory T cell	rs144031998	0.010965	38.0823	10	97409183	T	C	-0.3553	0.05874	0.0455	1.61298e-09	3437	-0.0337	0.0287	0.01943	0.2407	446696
stroke	ebi-a-GCST90001484	CD39+ resting CD4 regulatory T cell %resting CD4 regulatory T cell	rs144301498	0.0799774	298.604	10	97941732	G	A	0.9158	0.05785	0.0502	1.58416e-54	3437	-0.0007	0.0459	0.01431	0.9885	446696
stroke	ebi-a-GCST90001484	CD39+ resting CD4 regulatory T cell %resting CD4 regulatory T cell	rs146426185	0.00641425	22.1752	10	99452494	C	A	-0.2324	0.05195	0.0634	7.95207e-06	3437	0.011	0.038	0.02556	0.771699	446696
stroke	ebi-a-GCST90001484	CD39+ resting CD4 regulatory T cell %resting CD4 regulatory T cell	rs146469548	0.0155581	54.2865	10	97410872	G	A	0.4613	0.06483	0.038	1.35207e-12	3437	0.0106	0.0276	0.05726	0.701601	446696
stroke	ebi-a-GCST90001484	CD39+ resting CD4 regulatory T cell %resting CD4 regulatory T cell	rs147121076	0.00713365	24.6802	10	95924521	G	T	0.3739	0.07963	0.0262	2.77e-06	3437	-0.0112	0.0402	0.01738	0.7805	446696
stroke	ebi-a-GCST90001484	CD39+ resting CD4 regulatory T cell %resting CD4 regulatory T cell	rs148776148	0.00762459	26.3917	10	94169828	T	C	0.2833	0.057	0.05	7.01908e-07	3437	0.0182	0.0406	0.03476	0.6544	446696
stroke	ebi-a-GCST90001484	CD39+ resting CD4 regulatory T cell %resting CD4 regulatory T cell	rs1596192	0.00622345	21.5114	10	99759640	T	C	0.1436	0.03244	0.1852	9.80302e-06	3437	0.012	0.012	0.1288	0.319	446696
stroke	ebi-a-GCST90001484	CD39+ resting CD4 regulatory T cell %resting CD4 regulatory T cell	rs17108042	0.00774884	26.8251	10	94770488	C	A	0.3289	0.06519	0.0372	4.75204e-07	3437	0.0206	0.0149	0.08793	0.1666	446696
stroke	ebi-a-GCST90001484	CD39+ resting CD4 regulatory T cell %resting CD4 regulatory T cell	rs17111341	0.0649723	238.688	10	97881031	C	T	0.7229	0.05006	0.0666	6.08555e-46	3437	-0.0107	0.0235	0.02352	0.6477	446696
stroke	ebi-a-GCST90001484	CD39+ resting CD4 regulatory T cell %resting CD4 regulatory T cell	rs17111879	0.0126632	44.0559	10	98210930	A	T	-0.2097	0.03365	0.1744	5.13499e-10	3437	0.0206	0.0111	0.1309	0.0631495	446696
stroke	ebi-a-GCST90001484	CD39+ resting CD4 regulatory T cell %resting CD4 regulatory T cell	rs185474383	0.0102193	35.4658	10	96311553	T	G	0.4997	0.08601	0.0209	6.83298e-09	3437	-0.0947	0.034	0.02249	0.00535797	446696
stroke	ebi-a-GCST90001484	CD39+ resting CD4 regulatory T cell %resting CD4 regulatory T cell	rs187722828	0.00815793	28.253	10	96389285	C	T	-0.239	0.04802	0.0774	6.76706e-07	3437	0.0183	0.0452	0.02454	0.686099	446696
stroke	ebi-a-GCST90001484	CD39+ resting CD4 regulatory T cell %resting CD4 regulatory T cell	rs190517052	0.01737	60.7208	10	97293322	C	T	-0.4351	0.05821	0.0482	9.82426e-14	3437	0.0191	0.0473	0.02045	0.6864	446696
stroke	ebi-a-GCST90001484	CD39+ resting CD4 regulatory T cell %resting CD4 regulatory T cell	rs2125060	0.0433003	155.468	10	97879634	C	A	-0.2987	0.02503	0.4143	3.42373e-32	3437	-0.0008	0.0089	0.4867	0.9299	446696
stroke	ebi-a-GCST90001484	CD39+ resting CD4 regulatory T cell %resting CD4 regulatory T cell	rs2127464	0.00590021	20.3875	15	94581009	G	C	0.2848	0.06305	0.0378	6.49397e-06	3437	0.0373	0.015	0.04806	0.0131601	446696
stroke	ebi-a-GCST90001484	CD39+ resting CD4 regulatory T cell %resting CD4 regulatory T cell	rs2326054	0.00585372	20.2259	20	3033175	C	T	-0.223	0.04972	0.0628	7.53703e-06	3437	0.0085	0.0133	0.1022	0.5232	446696
stroke	ebi-a-GCST90001484	CD39+ resting CD4 regulatory T cell %resting CD4 regulatory T cell	rs2648723	0.0108777	37.7757	10	93070877	A	G	0.1513	0.02512	0.3886	1.90599e-09	3437	0.0172	0.0093	0.319	0.0635902	446696
stroke	ebi-a-GCST90001484	CD39+ resting CD4 regulatory T cell %resting CD4 regulatory T cell	rs2860746	0.0110899	38.5209	10	95966271	A	G	0.1661	0.02842	0.2786	5.60996e-09	3437	0.0001	0.0082	0.3988	0.9885	446696
stroke	ebi-a-GCST90001484	CD39+ resting CD4 regulatory T cell %resting CD4 regulatory T cell	rs34460407	0.0482992	174.328	10	97325775	T	C	-0.446	0.03541	0.1414	1.39508e-35	3437	-0.0326	0.0153	0.1155	0.0336597	446696
stroke	ebi-a-GCST90001484	CD39+ resting CD4 regulatory T cell %resting CD4 regulatory T cell	rs35360884	0.00970651	33.6687	10	97544553	T	C	-0.377	0.06547	0.0354	9.25401e-09	3437	0.0011	0.0164	0.07157	0.9451	446696
stroke	ebi-a-GCST90001484	CD39+ resting CD4 regulatory T cell %resting CD4 regulatory T cell	rs35909109	0.0142583	49.6858	10	98014850	T	C	0.4014	0.05998	0.0464	2.54273e-11	3437	-0.0042	0.0342	0.03783	0.9018	446696
stroke	ebi-a-GCST90001484	CD39+ resting CD4 regulatory T cell %resting CD4 regulatory T cell	rs35932840	0.0222664	78.2268	10	97318185	T	C	0.3557	0.04175	0.0975	2.35722e-17	3437	0.0109	0.0119	0.1207	0.3597	446696
stroke	ebi-a-GCST90001484	CD39+ resting CD4 regulatory T cell %resting CD4 regulatory T cell	rs3740373	0.00988747	34.3026	10	95256200	A	C	0.2846	0.0507	0.0653	2.142e-08	3437	0.011	0.0198	0.02658	0.5762	446696
stroke	ebi-a-GCST90001484	CD39+ resting CD4 regulatory T cell %resting CD4 regulatory T cell	rs3827858	0.00956946	33.1887	10	97988138	C	G	0.2134	0.03812	0.1193	2.334e-08	3437	0.0099	0.0125	0.1176	0.4271	446696
stroke	ebi-a-GCST90001484	CD39+ resting CD4 regulatory T cell %resting CD4 regulatory T cell	rs41290202	0.0080588	27.9069	10	95161268	T	C	0.2841	0.05557	0.0527	3.37101e-07	3437	-0.0218	0.0357	0.01738	0.542099	446696
stroke	ebi-a-GCST90001484	CD39+ resting CD4 regulatory T cell %resting CD4 regulatory T cell	rs41291548	0.00667147	23.0704	10	96372939	T	C	-0.2578	0.05554	0.053	3.58699e-06	3437	0.007	0.0311	0.02454	0.8219	446696
stroke	ebi-a-GCST90001484	CD39+ resting CD4 regulatory T cell %resting CD4 regulatory T cell	rs41300227	0.0075926	26.2801	10	96293850	C	A	0.3348	0.0683	0.0351	9.93208e-07	3437	0.0032	0.0286	0.03374	0.9121	446696
stroke	ebi-a-GCST90001484	CD39+ resting CD4 regulatory T cell %resting CD4 regulatory T cell	rs4293064	0.00969438	33.6262	10	107757380	A	C	0.2434	0.04326	0.0899	1.97601e-08	3437	0.0066	0.016	0.06339	0.6806	446696
stroke	ebi-a-GCST90001484	CD39+ resting CD4 regulatory T cell %resting CD4 regulatory T cell	rs45512792	0.0136551	47.5547	1	197141261	G	A	1.16	0.1861	0.0051	5.17595e-10	3437	-0.0046	0.0291	0.02454	0.8746	446696
stroke	ebi-a-GCST90001484	CD39+ resting CD4 regulatory T cell %resting CD4 regulatory T cell	rs4917729	0.00660028	22.8226	10	98011878	A	G	0.1273	0.02749	0.2847	3.81303e-06	3437	0.008	0.0095	0.362	0.3995	446696
stroke	ebi-a-GCST90001484	CD39+ resting CD4 regulatory T cell %resting CD4 regulatory T cell	rs4918962	0.385509	2154.99	10	97475574	C	A	-0.8878	0.02028	0.5738	1e-200	3437	-0.0218	0.0078	0.5429	0.00522902	446696
stroke	ebi-a-GCST90001484	CD39+ resting CD4 regulatory T cell %resting CD4 regulatory T cell	rs4918998	0.0380283	135.791	10	98002000	G	A	-0.284	0.02513	0.3806	4.23838e-29	3437	-0.0024	0.0102	0.2986	0.8115	446696
stroke	ebi-a-GCST90001484	CD39+ resting CD4 regulatory T cell %resting CD4 regulatory T cell	rs4919153	0.00903366	31.3135	10	99634541	C	T	0.1562	0.02864	0.7547	5.22902e-08	3437	0.0139	0.0088	0.7065	0.1151	446696
stroke	ebi-a-GCST90001484	CD39+ resting CD4 regulatory T cell %resting CD4 regulatory T cell	rs4919244	0.00618554	21.3796	10	100336680	C	T	0.2677	0.05921	0.9548	6.35097e-06	3437	-0.0216	0.0125	0.8926	0.0849005	446696
stroke	ebi-a-GCST90001484	CD39+ resting CD4 regulatory T cell %resting CD4 regulatory T cell	rs561156	0.0325576	115.599	10	97361511	A	G	-0.4325	0.04164	0.0963	6.63437e-25	3437	0.0037	0.0123	0.08487	0.7668	446696
stroke	ebi-a-GCST90001484	CD39+ resting CD4 regulatory T cell %resting CD4 regulatory T cell	rs56175117	0.0143137	49.8817	10	96267404	C	T	0.2219	0.03387	0.1765	6.55089e-11	3437	-0.0027	0.016		0.8648	446696
stroke	ebi-a-GCST90001484	CD39+ resting CD4 regulatory T cell %resting CD4 regulatory T cell	rs57091493	0.0126172	43.894	10	95495162	A	T	0.6109	0.09695	0.0172	3.33403e-10	3437	0.0339	0.0287	0.01636	0.2372	446696
stroke	ebi-a-GCST90001484	CD39+ resting CD4 regulatory T cell %resting CD4 regulatory T cell	rs57682907	0.0135788	47.2854	10	97155873	G	T	0.3251	0.04966	0.069	6.79673e-11	3437	0.0058	0.0129	0.0726	0.6549	446696
stroke	ebi-a-GCST90001484	CD39+ resting CD4 regulatory T cell %resting CD4 regulatory T cell	rs61856694	0.00651522	22.5265	10	88241916	T	C	-0.5653	0.123	0.0103	4.47301e-06	3437	0.0337	0.0185	0.06851	0.06868	446696
stroke	ebi-a-GCST90001484	CD39+ resting CD4 regulatory T cell %resting CD4 regulatory T cell	rs61856986	0.0147428	51.3992	10	97990028	A	G	0.2092	0.03063	0.2144	9.9747e-12	3437	-0.006	0.0172	0.08487	0.728799	446696
stroke	ebi-a-GCST90001484	CD39+ resting CD4 regulatory T cell %resting CD4 regulatory T cell	rs61873863	0.00726228	25.1284	10	100078915	T	C	0.1913	0.03902	0.1117	9.87893e-07	3437	-0.0086	0.0117	0.1779	0.4639	446696
stroke	ebi-a-GCST90001484	CD39+ resting CD4 regulatory T cell %resting CD4 regulatory T cell	rs6583720	0.00746409	25.832	10	92414536	A	G	0.3315	0.06858	0.0352	1.40201e-06	3437	0.0112	0.0164	0.02761	0.4921	446696
stroke	ebi-a-GCST90001484	CD39+ resting CD4 regulatory T cell %resting CD4 regulatory T cell	rs688972	0.020609	72.2815	10	98484769	C	T	0.3462	0.04101	0.095	4.50817e-17	3437	0.0038	0.0113	0.1339	0.7388	446696
stroke	ebi-a-GCST90001484	CD39+ resting CD4 regulatory T cell %resting CD4 regulatory T cell	rs701804	0.0127653	44.4158	10	98948911	G	C	0.4249	0.06662	0.0367	2.03002e-10	3437	0.0056	0.0226	0.03988	0.8047	446696
stroke	ebi-a-GCST90001484	CD39+ resting CD4 regulatory T cell %resting CD4 regulatory T cell	rs701853	0.00878401	30.4404	10	95144264	A	G	0.1384	0.02634	0.6439	1.567e-07	3437	-0.0021	0.0096	0.6933	0.8251	446696
stroke	ebi-a-GCST90001484	CD39+ resting CD4 regulatory T cell %resting CD4 regulatory T cell	rs7077127	0.0066191	22.8881	10	18717348	T	G	-0.1424	0.03091	0.2054	4.26796e-06	3437	0.0009	0.0087	0.3108	0.9195	446696
stroke	ebi-a-GCST90001484	CD39+ resting CD4 regulatory T cell %resting CD4 regulatory T cell	rs7080472	0.00950815	32.974	10	96012950	T	G	-0.1379	0.02526	0.4988	5.19099e-08	3437	-0.0207	0.0079	0.4509	0.00852609	446696
stroke	ebi-a-GCST90001484	CD39+ resting CD4 regulatory T cell %resting CD4 regulatory T cell	rs7080894	0.00759584	26.2914	10	99517848	T	C	-0.1293	0.02614	0.6511	7.93506e-07	3437	-0.0097	0.0082	0.683	0.2373	446696
stroke	ebi-a-GCST90001484	CD39+ resting CD4 regulatory T cell %resting CD4 regulatory T cell	rs7099132	0.0403235	144.331	10	97961789	A	G	0.4628	0.03972	0.1052	8.5842e-31	3437	-0.0223	0.0139	0.08282	0.1088	446696
stroke	ebi-a-GCST90001484	CD39+ resting CD4 regulatory T cell %resting CD4 regulatory T cell	rs7100137	0.0746924	277.279	10	97598203	C	A	0.7839	0.04821	0.065	2.4188e-57	3437	0.0238	0.0128	0.07566	0.0630899	446696
stroke	ebi-a-GCST90001484	CD39+ resting CD4 regulatory T cell %resting CD4 regulatory T cell	rs71482389	0.0133828	46.5933	10	97678177	A	G	-0.3585	0.05429	0.0551	4.59621e-11	3437	-0.0111	0.0195	0.0593	0.5686	446696
stroke	ebi-a-GCST90001484	CD39+ resting CD4 regulatory T cell %resting CD4 regulatory T cell	rs72640002	0.0103078	35.7762	10	98160099	T	C	-0.2272	0.03993	0.1125	1.38998e-08	3437	-0.0045	0.0103	0.1626	0.663599	446696
stroke	ebi-a-GCST90001484	CD39+ resting CD4 regulatory T cell %resting CD4 regulatory T cell	rs72809757	0.0328883	116.813	10	97285715	G	A	0.5451	0.05251	0.0588	7.06968e-25	3437	0.0064	0.0263	0.02658	0.8062	446696
stroke	ebi-a-GCST90001484	CD39+ resting CD4 regulatory T cell %resting CD4 regulatory T cell	rs72820690	0.0157174	54.8513	10	96990275	A	C	-0.2507	0.03554	0.1465	2.10087e-12	3437	0.0146	0.0231	0.05521	0.5267	446696
stroke	ebi-a-GCST90001484	CD39+ resting CD4 regulatory T cell %resting CD4 regulatory T cell	rs72829522	0.0138519	48.2495	10	98146121	G	A	-0.2533	0.03814	0.1231	3.6116e-11	3437	0.0071	0.0198	0.06544	0.7195	446696
stroke	ebi-a-GCST90001484	CD39+ resting CD4 regulatory T cell %resting CD4 regulatory T cell	rs73196633	0.0067343	23.2892	7	86574111	C	A	-0.1457	0.03152	0.1977	3.93604e-06	3437	0.0124	0.0163	0.09407	0.4467	446696
stroke	ebi-a-GCST90001484	CD39+ resting CD4 regulatory T cell %resting CD4 regulatory T cell	rs7358037	0.00847834	29.3721	10	101113970	T	C	0.1686	0.03257	0.8176	2.39999e-07	3437	0.0003	0.0107	0.8078	0.9807	446696
stroke	ebi-a-GCST90001484	CD39+ resting CD4 regulatory T cell %resting CD4 regulatory T cell	rs74479493	0.0145704	50.7895	10	98269285	C	T	0.2607	0.03712	0.1221	2.58881e-12	3437	-0.0091	0.0129	0.1616	0.483499	446696
stroke	ebi-a-GCST90001484	CD39+ resting CD4 regulatory T cell %resting CD4 regulatory T cell	rs7478275	0.042947	154.143	10	97497130	C	G	0.5235	0.04357	0.0857	1.29211e-32	3437	-0.007	0.0239	0.03681	0.7696	446696
stroke	ebi-a-GCST90001484	CD39+ resting CD4 regulatory T cell %resting CD4 regulatory T cell	rs75666171	0.00706194	24.4303	10	92354492	A	C	-0.1824	0.03757	0.1207	1.25199e-06	3437	-0.0074	0.0154	0.09407	0.630001	446696
stroke	ebi-a-GCST90001484	CD39+ resting CD4 regulatory T cell %resting CD4 regulatory T cell	rs75834156	0.00738352	25.5511	2	38911130	T	C	-0.1662	0.03462	0.1589	1.64301e-06	3437	-0.0053	0.0148	0.08793	0.722199	446696
stroke	ebi-a-GCST90001484	CD39+ resting CD4 regulatory T cell %resting CD4 regulatory T cell	rs76339730	0.00578644	19.9921	10	98247630	G	C	0.5792	0.1298	0.0087	8.40601e-06	3437	-0.0275	0.0379	0.01636	0.4678	446696
stroke	ebi-a-GCST90001484	CD39+ resting CD4 regulatory T cell %resting CD4 regulatory T cell	rs76537702	0.00915567	31.7403	10	92821919	A	G	0.3827	0.07019	0.0323	5.33703e-08	3437	-0.0065	0.0336	0.02454	0.8474	446696
stroke	ebi-a-GCST90001484	CD39+ resting CD4 regulatory T cell %resting CD4 regulatory T cell	rs77520132	0.0380242	135.776	10	98160835	A	G	0.6555	0.05812	0.0464	5.3518e-29	3437	-0.0983	0.0415	0.01738	0.0179498	446696
stroke	ebi-a-GCST90001484	CD39+ resting CD4 regulatory T cell %resting CD4 regulatory T cell	rs77718305	0.00662927	22.9235	2	85424907	T	C	0.2854	0.06134	0.0425	3.41397e-06	3437	-0.0183	0.0249	0.03272	0.4612	446696
stroke	ebi-a-GCST90001484	CD39+ resting CD4 regulatory T cell %resting CD4 regulatory T cell	rs78573405	0.0258731	91.2346	10	98406362	C	T	0.6321	0.06944	0.0335	1.45915e-19	3437	0.0277	0.0304	0.02658	0.3614	446696
stroke	ebi-a-GCST90001484	CD39+ resting CD4 regulatory T cell %resting CD4 regulatory T cell	rs78679271	0.0403814	144.547	10	97635721	G	T	-0.4337	0.03743	0.1223	1.76807e-30	3437	-0.0155	0.0156	0.08078	0.3229	446696
stroke	ebi-a-GCST90001484	CD39+ resting CD4 regulatory T cell %resting CD4 regulatory T cell	rs78809247	0.00612433	21.1667	8	4556480	T	C	-0.3623	0.08125	0.0239	8.52001e-06	3437	-0.0005	0.031	0.02147	0.988	446696
stroke	ebi-a-GCST90001484	CD39+ resting CD4 regulatory T cell %resting CD4 regulatory T cell	rs7896439	0.014684	51.1913	10	97267538	G	A	0.211	0.03082	0.2083	8.931e-12	3437	0.0061	0.0087	0.2597	0.4822	446696
stroke	ebi-a-GCST90001484	CD39+ resting CD4 regulatory T cell %resting CD4 regulatory T cell	rs7899052	0.00681446	23.5683	10	94857383	G	C	-0.1695	0.03601	0.1375	2.62301e-06	3437	0.0099	0.0103	0.1728	0.3392	446696
stroke	ebi-a-GCST90001484	CD39+ resting CD4 regulatory T cell %resting CD4 regulatory T cell	rs7963011	0.00620647	21.4524	12	10389074	T	C	0.125	0.02724	0.2733	4.62104e-06	3437	-0.0033	0.009	0.2904	0.7117	446696
stroke	ebi-a-GCST90001484	CD39+ resting CD4 regulatory T cell %resting CD4 regulatory T cell	rs79729192	0.0134074	46.6802	10	97091926	A	C	0.2622	0.04013	0.1095	7.3536e-11	3437	0.0135	0.0204	0.06442	0.510199	446696
stroke	ebi-a-GCST90001484	CD39+ resting CD4 regulatory T cell %resting CD4 regulatory T cell	rs80320234	0.0108805	37.7857	10	95602445	C	G	0.4706	0.07638	0.0252	8.04304e-10	3437	-0.0093	0.0213	0.05112	0.661899	446696
stroke	ebi-a-GCST90001484	CD39+ resting CD4 regulatory T cell %resting CD4 regulatory T cell	rs920333	0.00944016	32.736	10	92872454	T	G	-0.1526	0.02745	0.7175	2.94198e-08	3437	-0.0169	0.0099	0.7209	0.0885401	446696
stroke	ebi-a-GCST90001803	CD27 on IgD- CD38+ B cell	rs10789188	0.00666523	24.4242	1	66053791	G	A	0.1343	0.02926	0.7554	4.53398e-06	3642	0.0102	0.0092	0.6922	0.2661	446696
stroke	ebi-a-GCST90001803	CD27 on IgD- CD38+ B cell	rs11171187	0.0066825	24.4879	12	55343419	T	A	-0.1896	0.04147	0.1037	5.01095e-06	3642	-0.017	0.0122	0.1012	0.1641	446696
stroke	ebi-a-GCST90001803	CD27 on IgD- CD38+ B cell	rs11171232	0.00741997	27.2106	12	55446669	T	C	-0.2878	0.06024	0.047	1.85302e-06	3642	-0.0409	0.0432	0.01636	0.3438	446696
stroke	ebi-a-GCST90001803	CD27 on IgD- CD38+ B cell	rs112824549	0.00648714	23.7674	17	73082360	T	C	0.24	0.05253	0.0599	5.06104e-06	3642	-0.0018	0.0307	0.01431	0.9528	446696
stroke	ebi-a-GCST90001803	CD27 on IgD- CD38+ B cell	rs12368750	0.00681523	24.9777	12	56792337	C	G	-0.2373	0.05082	0.0647	3.12601e-06	3642	-0.018	0.0272	0.05112	0.5079	446696
stroke	ebi-a-GCST90001803	CD27 on IgD- CD38+ B cell	rs12552851	0.0069313	25.406	9	24488925	C	T	0.1946	0.04123	0.1019	2.43103e-06	3642	0.0096	0.0095	0.2781	0.3158	446696
stroke	ebi-a-GCST90001803	CD27 on IgD- CD38+ B cell	rs13111916	0.00656554	24.0565	4	13780721	C	T	0.1445	0.0314	0.1954	4.31499e-06	3642	-0.0082	0.01	0.2526	0.4151	446696
stroke	ebi-a-GCST90001803	CD27 on IgD- CD38+ B cell	rs147714617	0.00906547	33.3002	12	6605299	T	C	0.206	0.03751	0.1216	4.21105e-08	3642	0.008	0.0262	0.04192	0.759299	446696
stroke	ebi-a-GCST90001803	CD27 on IgD- CD38+ B cell	rs1883832	0.00952195	34.9931	20	44746982	C	T	-0.1431	0.02594	0.6323	3.69403e-08	3642	-0.0242	0.009	0.7403	0.00714398	446696
stroke	ebi-a-GCST90001803	CD27 on IgD- CD38+ B cell	rs2250246	0.01403	51.796	12	6553016	G	A	-0.1679	0.02462	0.534	1.06611e-11	3642	-0.0059	0.0079	0.5798	0.4535	446696
stroke	ebi-a-GCST90001803	CD27 on IgD- CD38+ B cell	rs2587637	0.00597085	21.8645	18	39020074	A	G	-0.1118	0.02526	0.6056	9.82494e-06	3642	-0.0022	0.0082	0.6493	0.791199	446696
stroke	ebi-a-GCST90001803	CD27 on IgD- CD38+ B cell	rs2669400	0.00746092	27.3619	12	54880954	C	G	0.2104	0.04382	0.9071	1.62798e-06	3642	0.0168	0.0172	0.94785	0.3291	446696
stroke	ebi-a-GCST90001803	CD27 on IgD- CD38+ B cell	rs4537081	0.00687969	25.2155	5	165579358	G	A	-0.1315	0.02795	0.726	2.66103e-06	3642	-0.0204	0.0095	0.7853	0.0309001	446696
stroke	ebi-a-GCST90001803	CD27 on IgD- CD38+ B cell	rs72770527	0.00659912	24.1804	2	16073977	G	A	0.3458	0.07425	0.0284	3.32797e-06	3642	0.0662	0.0259	0.02352	0.0104299	446696
stroke	ebi-a-GCST90001803	CD27 on IgD- CD38+ B cell	rs73202627	0.00632192	23.1582	8	12580949	C	T	0.1481	0.03255	0.1746	5.57404e-06	3642	-0.0089	0.0139	0.1299	0.5192	446696
stroke	ebi-a-GCST90001803	CD27 on IgD- CD38+ B cell	rs9386093	0.0063008	23.0803	6	145274168	A	G	0.1252	0.02769	0.2786	6.30101e-06	3642	0.011	0.0091	0.2219	0.2239	446696
stroke	ebi-a-GCST90001980	CD40 on CD14+ CD16- monocyte	rs3780804	0.00603855	22.0349	9	136598128	G	T	0.1725	0.03802	0.1146	5.89006e-06	3629	-0.0226	0.0105	0.1677	0.0315	446696
stroke	ebi-a-GCST90001980	CD40 on CD14+ CD16- monocyte	rs137887001	0.00606647	22.1374	20	44566861	G	C	0.5897	0.1333	0.0088	9.91699e-06	3629	-0.0373	0.0378	0.01636	0.3234	446696
stroke	ebi-a-GCST90001980	CD40 on CD14+ CD16- monocyte	rs12129253	0.00609375	22.2375	1	162133161	G	A	0.3016	0.06785	0.0347	9.05795e-06	3629	-0.0272	0.0215	0.05624	0.2042	446696
stroke	ebi-a-GCST90001980	CD40 on CD14+ CD16- monocyte	rs2251358	0.00609959	22.259	20	43972682	C	G	0.2258	0.0506	0.0639	8.34891e-06	3629	0.0207	0.0116	0.1002	0.0747395	446696
stroke	ebi-a-GCST90001980	CD40 on CD14+ CD16- monocyte	rs118170720	0.00613369	22.3842	11	26568364	T	C	0.2558	0.05698	0.0493	7.35394e-06	3629	-0.0117	0.0344	0.01738	0.7338	446696
stroke	ebi-a-GCST90001980	CD40 on CD14+ CD16- monocyte	rs12480807	0.00615559	22.4646	20	43064654	G	A	-0.1156	0.0259	0.3597	8.29201e-06	3629	0.0261	0.0112	0.273	0.0193602	446696
stroke	ebi-a-GCST90001980	CD40 on CD14+ CD16- monocyte	rs3904164	0.00625203	22.8188	20	44900262	T	A	-0.2177	0.04882	0.071	8.48594e-06	3629	0.011	0.0132	0.1309	0.4035	446696
stroke	ebi-a-GCST90001980	CD40 on CD14+ CD16- monocyte	rs111332135	0.00629916	22.9919	1	160808413	A	G	0.2954	0.06662	0.0375	9.52007e-06	3629	-0.0497	0.0316	0.0184	0.1164	446696
stroke	ebi-a-GCST90001980	CD40 on CD14+ CD16- monocyte	rs9954245	0.00633704	23.131	18	73881725	C	T	-0.1453	0.03209	0.1839	6.15304e-06	3629	0.0151	0.0096	0.2362	0.1159	446696
stroke	ebi-a-GCST90001980	CD40 on CD14+ CD16- monocyte	rs78199910	0.00637305	23.2633	20	44863608	G	A	0.225	0.05002	0.0675	7.07604e-06	3629	-0.005	0.0304	0.03885	0.8682	446696
stroke	ebi-a-GCST90001980	CD40 on CD14+ CD16- monocyte	rs116203109	0.00637866	23.2839	2	5943436	A	G	-0.3052	0.06544	0.0355	3.21203e-06	3629	0.0363	0.0322	0.02761	0.2603	446696
stroke	ebi-a-GCST90001980	CD40 on CD14+ CD16- monocyte	rs79246611	0.00641957	23.4342	20	44178546	T	C	-0.2266	0.04983	0.067	5.615e-06	3629	0.0515	0.0321	0.03476	0.1085	446696
stroke	ebi-a-GCST90001980	CD40 on CD14+ CD16- monocyte	rs76949305	0.0065988	24.0928	10	24729568	C	T	-0.1893	0.0414	0.1026	4.97302e-06	3629	-0.0093	0.0241	0.05521	0.699301	446696
stroke	ebi-a-GCST90001980	CD40 on CD14+ CD16- monocyte	rs78012242	0.00669936	24.4625	9	94713706	T	G	-1.746	0.3486	0.0011	5.77803e-07	3629	-0.0447	0.0265	0.01227	0.0919094	446696
stroke	ebi-a-GCST90001980	CD40 on CD14+ CD16- monocyte	rs76161591	0.00669951	24.463	20	42686576	T	C	0.2975	0.06412	0.0394	3.62301e-06	3629	-0.0078	0.0249	0.02761	0.7552	446696
stroke	ebi-a-GCST90001980	CD40 on CD14+ CD16- monocyte	rs11569649	0.00680474	24.8499	20	44531417	G	T	0.2518	0.05383	0.0569	3.01703e-06	3629	0.0219	0.0174	0.02352	0.2072	446696
stroke	ebi-a-GCST90001980	CD40 on CD14+ CD16- monocyte	rs144545136	0.00685567	25.0372	17	31062466	A	G	1.108	0.2425	0.0028	5.04301e-06	3629	0.015	0.0389	0.01636	0.6999	446696
stroke	ebi-a-GCST90001980	CD40 on CD14+ CD16- monocyte	rs77869433	0.00685805	25.0459	1	23199772	A	G	0.3055	0.06593	0.0382	3.71801e-06	3629	0.0293	0.0353	0.02863	0.4076	446696
stroke	ebi-a-GCST90001980	CD40 on CD14+ CD16- monocyte	rs6103672	0.00690939	25.2347	20	42821839	T	C	0.141	0.02963	0.2239	2.04701e-06	3629	-0.0216	0.0108	0.1902	0.0462296	446696
stroke	ebi-a-GCST90001980	CD40 on CD14+ CD16- monocyte	rs6130947	0.00694486	25.3652	20	44483225	C	T	-0.1203	0.02563	0.6003	2.79299e-06	3629	-0.0087	0.0079	0.5971	0.267	446696
stroke	ebi-a-GCST90001980	CD40 on CD14+ CD16- monocyte	rs62204573	0.00705667	25.7764	20	43339075	A	G	0.2443	0.05148	0.0631	2.17e-06	3629	-0.0458	0.0284	0.05317	0.1064	446696
stroke	ebi-a-GCST90001980	CD40 on CD14+ CD16- monocyte	rs4233364	0.00706862	25.8204	1	161054223	A	T	-0.2754	0.05758	0.951	1.79701e-06	3629	0.0119	0.0119	0.90798	0.319	446696
stroke	ebi-a-GCST90001980	CD40 on CD14+ CD16- monocyte	rs11086984	0.00707129	25.8302	20	44511627	T	C	-0.1658	0.03475	0.1516	1.911e-06	3629	0.0063	0.0153	0.1084	0.6819	446696
stroke	ebi-a-GCST90001980	CD40 on CD14+ CD16- monocyte	rs112876754	0.00752659	27.506	12	54934521	G	A	0.3229	0.06611	0.0375	1.08101e-06	3629	0.0035	0.04	0.01534	0.9303	446696
stroke	ebi-a-GCST90001980	CD40 on CD14+ CD16- monocyte	rs57041960	0.0076707	28.0367	20	44074651	C	A	-0.1646	0.03251	0.1707	4.35301e-07	3629	0.007	0.012	0.1472	0.5579	446696
stroke	ebi-a-GCST90001980	CD40 on CD14+ CD16- monocyte	rs72714905	0.00804248	29.4066	1	161075260	C	T	0.5475	0.1069	0.0136	3.16898e-07	3629	-0.0005	0.0355	0.02147	0.9879	446696
stroke	ebi-a-GCST90001980	CD40 on CD14+ CD16- monocyte	rs117608122	0.00804796	29.4268	7	152197572	C	T	-0.4893	0.09742	0.0171	5.36402e-07	3629	-0.0384	0.0275	0.04806	0.1618	446696
stroke	ebi-a-GCST90001980	CD40 on CD14+ CD16- monocyte	rs6073738	0.00819761	29.9785	20	44076835	T	A	0.3022	0.05895	0.0471	3.09699e-07	3629	-0.0416	0.0308	0.0409	0.1773	446696
stroke	ebi-a-GCST90001980	CD40 on CD14+ CD16- monocyte	rs45521633	0.00829198	30.3265	20	44646855	T	C	0.4233	0.08261	0.0237	3.15399e-07	3629	-0.0087	0.0209	0.04499	0.6773	446696
stroke	ebi-a-GCST90001980	CD40 on CD14+ CD16- monocyte	rs11699356	0.00833579	30.4881	20	46701225	T	G	0.2504	0.04838	0.0716	2.40198e-07	3629	-0.0052	0.0133	0.1493	0.696	446696
stroke	ebi-a-GCST90001980	CD40 on CD14+ CD16- monocyte	rs145937699	0.00835029	30.5415	20	44867668	T	C	0.6195	0.1219	0.011	3.90697e-07	3629	-0.0903	0.0387	0.01534	0.0195299	446696
stroke	ebi-a-GCST90001980	CD40 on CD14+ CD16- monocyte	rs10887024	0.00835473	30.5579	10	123688152	T	A	-0.1354	0.02616	0.3512	2.40198e-07	3629	0.0007	0.0084	0.2965	0.9312	446696
stroke	ebi-a-GCST90001980	CD40 on CD14+ CD16- monocyte	rs13037628	0.00859716	31.4523	20	44999746	T	C	0.3156	0.06007	0.0452	1.57699e-07	3629	-0.0248	0.0328	0.02249	0.4486	446696
stroke	ebi-a-GCST90001980	CD40 on CD14+ CD16- monocyte	rs12023218	0.0088444	32.3649	1	161269897	G	A	-0.133	0.02492	0.4983	9.94993e-08	3629	0.0024	0.0082	0.4397	0.774399	446696
stroke	ebi-a-GCST90001980	CD40 on CD14+ CD16- monocyte	rs6713465	0.00904536	33.107	2	231251562	A	C	0.1433	0.02671	0.3275	8.55008e-08	3629	-0.0102	0.0091	0.3344	0.2611	446696
stroke	ebi-a-GCST90001980	CD40 on CD14+ CD16- monocyte	rs3813611	0.00933127	34.1633	1	161068240	A	G	0.1429	0.02637	0.3533	6.44199e-08	3629	-0.0069	0.0082	0.4243	0.4035	446696
stroke	ebi-a-GCST90001980	CD40 on CD14+ CD16- monocyte	rs182282247	0.00963477	35.2853	20	44730041	A	G	1.037	0.1793	0.0045	7.95298e-09	3629	-0.072	0.0338	0.02658	0.0329997	446696
stroke	ebi-a-GCST90001980	CD40 on CD14+ CD16- monocyte	rs2501880	0.0101956	37.3604	1	161234796	A	G	-0.1838	0.03178	0.1852	7.93305e-09	3629	0.0112	0.0138	0.1022	0.4159	446696
stroke	ebi-a-GCST90001980	CD40 on CD14+ CD16- monocyte	rs60629714	0.0104115	38.1599	9	95889160	C	T	0.1864	0.03172	0.1835	4.54904e-09	3629	-0.0076	0.01	0.1892	0.4503	446696
stroke	ebi-a-GCST90001980	CD40 on CD14+ CD16- monocyte	rs117295081	0.0104136	38.1675	20	45333273	G	A	0.5503	0.09653	0.0175	1.29e-08	3629	0.0146	0.0271	0.02045	0.590799	446696
stroke	ebi-a-GCST90001980	CD40 on CD14+ CD16- monocyte	rs2425759	0.011505	42.2142	20	44796128	C	T	-0.163	0.02642	0.317	7.59591e-10	3629	0.0087	0.0092	0.3088	0.348	446696
stroke	ebi-a-GCST90001980	CD40 on CD14+ CD16- monocyte	rs9427064	0.0142028	52.2557	1	161451639	C	G	-0.1713	0.02567	0.4106	2.8543e-11	3629	-0.005	0.0108	0.2096	0.641201	446696
stroke	ebi-a-GCST90001980	CD40 on CD14+ CD16- monocyte	rs12120973	0.0161214	59.4306	1	161501445	A	T	0.2973	0.04118	0.1015	6.29941e-13	3629	-0.0215	0.0155	0.1053	0.1662	446696
stroke	ebi-a-GCST90001980	CD40 on CD14+ CD16- monocyte	rs4657040	0.0246135	91.526	1	161477028	C	T	0.3787	0.04223	0.0948	4.76212e-19	3629	-0.0168	0.0105	0.3988	0.1109	446696
stroke	ebi-a-GCST90001980	CD40 on CD14+ CD16- monocyte	rs3765456	0.0247305	91.9721	20	44756891	A	G	-0.276	0.03117	0.2039	1.28706e-18	3629	0.0134	0.0111	0.1207	0.2283	446696
stroke	ebi-a-GCST90001980	CD40 on CD14+ CD16- monocyte	rs62215576	0.0372835	140.464	20	44652397	T	C	0.3407	0.03069	0.201	3.53997e-28	3629	-0.0202	0.0099	0.2311	0.04101	446696
stroke	ebi-a-GCST90001980	CD40 on CD14+ CD16- monocyte	rs6032678	0.0397998	150.337	20	44777295	T	C	0.2998	0.02598	0.3309	2.72898e-30	3629	-0.02	0.0079	0.4683	0.01136	446696
stroke	ebi-a-GCST90001980	CD40 on CD14+ CD16- monocyte	rs1801274	0.0839327	332.316	1	161479745	G	A	0.4371	0.02569	0.3258	1.61994e-62	3629	-0.017	0.008	0.5051	0.0347696	446696
stroke	ebi-a-GCST90001980	CD40 on CD14+ CD16- monocyte	rs745307	0.109813	447.424	20	44747086	A	G	0.6636	0.03341	0.146	2.06919e-83	3629	-0.0199	0.0101	0.2454	0.0478696	446696

## Sheet: Supplementary Table 3
Supplementary Table 3. MR results of causal effect of immune cell tratis on CVDs
Outcome	Exposure	nSNPs	IVW	SE	Pval	OR	Down	Up	MR_Egger	SE	Pval	OR	Down	Up	Weighted_median	SE	Pval	OR	Down	Up	Weighted_mode	SE	Pval	OR	Down	Up	Egger_intercept	SE	Pval	Cochrane’s Q test	Q test P
AF	ebi-a-GCST90001391	20	-0.00884687	0.0137883	0.52112	0.991192	0.964764	1.01834	-0.00631108	0.0219834	0.777327	0.993709	0.951802	1.03746	-0.00801571	0.0139591	0.565814	0.992016	0.965243	1.01953	-0.00341775	0.0130634	0.796424	0.996588	0.971395	1.02243	-0.000958313	0.00635575	0.881827	42.7615	0.0013972
AF	ebi-a-GCST90001392	31	0.00598701	0.00520688	0.250215	1.006	0.99579	1.01632	0.0085534	0.00608381	0.17037	1.00859	0.996635	1.02069	0.00585385	0.00811603	0.470743	1.00587	0.989997	1.022	0.00480031	0.0068118	0.486429	1.00481	0.991486	1.01832	-0.00208398	0.00255513	0.421374	24.9264	0.728601
AF	ebi-a-GCST90001393	16	-3.43591e-05	0.0143567	0.99809	0.999966	0.97222	1.0285	0.0204575	0.0285223	0.485019	1.02067	0.965175	1.07935	-0.003053	0.0204545	0.88135	0.996952	0.957774	1.03773	-0.00623945	0.0260844	0.814186	0.99378	0.94425	1.04591	-0.00386496	0.0046484	0.41967	13.7419	0.54519
AF	ebi-a-GCST90001394	30	0.00510297	0.00473852	0.28152	1.00512	0.995824	1.01449	0.00798153	0.00563008	0.167324	1.00801	0.996951	1.0192	0.00595712	0.00665156	0.370468	1.00597	0.992945	1.01918	0.00708921	0.00555096	0.211693	1.00711	0.996216	1.01813	-0.00254266	0.00268564	0.35186	28.7122	0.480126
AF	ebi-a-GCST90001395	28	0.00922976	0.0106962	0.388194	1.00927	0.988334	1.03065	0.0205758	0.0137939	0.147823	1.02079	0.993561	1.04876	0.00603551	0.0140758	0.66808	1.00605	0.978677	1.0342	0.0133742	0.012045	0.276638	1.01346	0.989818	1.03767	-0.00470671	0.00367565	0.211672	43.2115	0.0249013
AF	ebi-a-GCST90001396	20	-0.00612682	0.0140885	0.663648	0.993892	0.966823	1.02172	-0.0680343	0.0311275	0.0422983	0.934228	0.878935	0.993	-0.000904757	0.0179274	0.95975	0.999096	0.964599	1.03483	-0.00585482	0.0255762	0.821379	0.994162	0.945554	1.04527	0.0128368	0.00586314	0.0419848	22.2631	0.271357
AF	ebi-a-GCST90001397	38	-0.0149263	0.0075692	0.0486127	0.985185	0.970677	0.999909	-0.0125034	0.0115645	0.286802	0.987574	0.965442	1.01021	-0.01869	0.0112972	0.0980482	0.981484	0.95999	1.00346	-0.0180046	0.0123558	0.153504	0.982157	0.958657	1.00623	-0.000763853	0.00272994	0.781228	42.1467	0.258058
AF	ebi-a-GCST90001398	23	-0.00222226	0.0144802	0.878029	0.99778	0.96986	1.0265	0.0010476	0.0243175	0.966045	1.00105	0.954455	1.04992	0.00702231	0.0181222	0.698388	1.00705	0.971905	1.04346	0.00699724	0.019476	0.722814	1.00702	0.969305	1.04621	-0.000877117	0.00517355	0.866995	31.8126	0.0806478
AF	ebi-a-GCST90001399	30	-0.00874775	0.0108957	0.422056	0.99129	0.970345	1.01269	-0.00766112	0.0255592	0.766589	0.992368	0.943879	1.04335	-0.0319533	0.0139791	0.0222668	0.968552	0.942375	0.995456	-0.0317949	0.0164898	0.0636782	0.968705	0.937897	1.00053	-0.000239959	0.00508544	0.9627	41.3148	0.0646254
AF	ebi-a-GCST90001400	17	0.00451065	0.00798257	0.572032	1.00452	0.988927	1.02036	0.0136565	0.0095516	0.173285	1.01375	0.994948	1.03291	0.00915791	0.00988195	0.354066	1.0092	0.989841	1.02894	0.0081042	0.00829886	0.34333	1.00814	0.991872	1.02467	-0.0061818	0.003887	0.132601	22.5721	0.125662
AF	ebi-a-GCST90001401	36	-0.00855286	0.00986703	0.386045	0.991484	0.972493	1.01084	-0.0206454	0.0225308	0.365954	0.979566	0.93725	1.02379	-0.0185334	0.0155071	0.232027	0.981637	0.95225	1.01193	-0.0163691	0.0185312	0.383087	0.983764	0.948674	1.02015	0.00256323	0.00429348	0.55446	33.107	0.559745
AF	ebi-a-GCST90001402	17	-0.00913547	0.0132277	0.489797	0.990906	0.965546	1.01693	0.00668492	0.0197909	0.740211	1.00671	0.968405	1.04652	3.01282e-05	0.0148847	0.998385	1.00003	0.971277	1.02963	-0.000703195	0.014677	0.96238	0.999297	0.97096	1.02846	-0.00524779	0.00490096	0.301201	25.6468	0.0592043
AF	ebi-a-GCST90001403	26	0.018556	0.0129691	0.152491	1.01873	0.99316	1.04496	0.0125984	0.0213457	0.560567	1.01268	0.971184	1.05594	0.0142598	0.0155821	0.36012	1.01436	0.983851	1.04582	0.0171524	0.0186522	0.366576	1.0173	0.980781	1.05518	0.00161624	0.00455047	0.725557	41.3918	0.0208712
AF	ebi-a-GCST90001404	28	0.00381698	0.00784959	0.626779	1.00382	0.988498	1.01939	0.00175561	0.0110203	0.874659	1.00176	0.980351	1.02363	0.00073177	0.0119627	0.951223	1.00073	0.977541	1.02447	0.00121732	0.0102255	0.906119	1.00122	0.981351	1.02149	0.000894265	0.00335566	0.79196	25.7215	0.534095
AF	ebi-a-GCST90001405	25	-0.00758047	0.00712823	0.28758	0.992448	0.978679	1.00641	-0.0103486	0.00857129	0.239567	0.989705	0.973217	1.00647	-0.0117464	0.00964361	0.223203	0.988322	0.969817	1.00718	-0.00970762	0.00809545	0.242177	0.990339	0.97475	1.00618	0.00177332	0.00295414	0.554186	30.1407	0.180131
AF	ebi-a-GCST90001406	30	-0.00662621	0.00855822	0.438783	0.993396	0.976871	1.0102	0.00483558	0.0132354	0.717594	1.00485	0.979115	1.03126	-0.00748404	0.0128187	0.55933	0.992544	0.967917	1.0178	-0.000717502	0.0130324	0.956472	0.999283	0.974081	1.02514	-0.00353384	0.00312348	0.267492	29.4828	0.440145
AF	ebi-a-GCST90001407	19	0.0132695	0.00898107	0.139542	1.01336	0.995676	1.03135	0.0094597	0.0117672	0.432551	1.0095	0.986488	1.03306	0.0105364	0.0124165	0.396114	1.01059	0.986295	1.03549	0.0141327	0.0112678	0.225793	1.01423	0.992079	1.03688	0.0017192	0.00332778	0.612076	19.5226	0.36033
AF	ebi-a-GCST90001408	30	0.00320297	0.00707986	0.650977	1.00321	0.989383	1.01723	-0.00318284	0.00960483	0.742826	0.996822	0.978232	1.01577	0.00332555	0.0110867	0.764209	1.00333	0.981764	1.02537	0.00122215	0.0096369	0.899958	1.00122	0.982489	1.02031	0.00259846	0.00264111	0.333615	28.3786	0.497746
AF	ebi-a-GCST90001409	23	-0.00312226	0.00796313	0.694992	0.996883	0.981444	1.01256	0.00878694	0.0106112	0.416938	1.00883	0.988061	1.03003	0.00605607	0.0117956	0.60766	1.00607	0.983081	1.02961	0.00778432	0.00987673	0.439021	1.00781	0.988493	1.02751	-0.00517815	0.00304942	0.104264	18.5621	0.67219
AF	ebi-a-GCST90001410	19	-0.00422311	0.0123119	0.73159	0.995786	0.972044	1.02011	-0.00528703	0.0238148	0.826954	0.994727	0.949363	1.04226	0.00795344	0.0162548	0.624631	1.00799	0.976377	1.04062	0.0163779	0.0266298	0.546238	1.01651	0.964817	1.07098	0.000246119	0.00471581	0.958986	13.5982	0.754886
AF	ebi-a-GCST90001411	25	-0.0181161	0.0138767	0.19172	0.982047	0.955697	1.00912	-0.0438561	0.0338884	0.208464	0.957092	0.895586	1.02282	-0.0127254	0.0189442	0.501755	0.987355	0.951366	1.02471	-0.00294731	0.0311634	0.925437	0.997057	0.937979	1.05986	0.00479609	0.00575325	0.413063	27.7394	0.271186
AF	ebi-a-GCST90001412	31	-0.0165584	0.0115173	0.150522	0.983578	0.961623	1.00603	0.0207153	0.021658	0.346739	1.02093	0.9785	1.0652	0.00687194	0.0165889	0.678692	1.0069	0.974684	1.04017	0.0230463	0.0202956	0.265144	1.02331	0.983406	1.06484	-0.00764434	0.00382823	0.0553048	37.1451	0.172953
AF	ebi-a-GCST90001413	19	-0.0084995	0.00719683	0.2376	0.991537	0.977648	1.00562	-0.013122	0.00883587	0.15583	0.986964	0.970018	1.00421	-0.018796	0.00932867	0.0439186	0.98138	0.963599	0.999488	-0.0139031	0.00919726	0.147978	0.986193	0.968575	1.00413	0.00399281	0.00438584	0.375347	23.9501	0.156668
AF	ebi-a-GCST90001414	18	0.013588	0.0116593	0.243846	1.01368	0.990779	1.03711	0.00765422	0.0195895	0.70115	1.00768	0.969726	1.04713	0.0176516	0.0169752	0.298411	1.01781	0.984502	1.05224	0.00563753	0.0192809	0.773527	1.00565	0.968358	1.04438	0.00196679	0.00521775	0.71117	11.6426	0.821278
AF	ebi-a-GCST90001415	19	-0.00389358	0.00836648	0.641661	0.996114	0.979913	1.01258	-0.0106314	0.0112567	0.358168	0.989425	0.967834	1.0115	-0.00665276	0.0113282	0.55702	0.993369	0.971556	1.01567	-0.0045493	0.0105678	0.671951	0.995461	0.975054	1.01629	0.00340343	0.00380403	0.383446	12.6097	0.814217
AF	ebi-a-GCST90001416	22	0.0027334	0.00658224	0.677945	1.00274	0.989884	1.01576	0.0117993	0.0075146	0.132059	1.01187	0.997075	1.02688	0.0107934	0.00830774	0.193877	1.01085	0.994525	1.02745	0.0108712	0.00705695	0.138374	1.01093	0.997044	1.02501	-0.00726319	0.00349669	0.0508852	25.4939	0.226406
AF	ebi-a-GCST90001417	30	-0.00228854	0.00848541	0.787389	0.997714	0.981258	1.01445	0.0103896	0.0135292	0.448952	1.01044	0.984002	1.0376	-0.00930606	0.0127045	0.463863	0.990737	0.966372	1.01572	-0.00350519	0.0153774	0.821289	0.996501	0.966915	1.02699	-0.003903	0.00324398	0.238991	28.2844	0.502746
AF	ebi-a-GCST90001418	27	0.0122044	0.00833146	0.14296	1.01228	0.995883	1.02895	0.0170785	0.0108309	0.127404	1.01723	0.995859	1.03905	0.0091049	0.0120225	0.448856	1.00915	0.985645	1.03321	0.0112213	0.011116	0.32205	1.01128	0.98949	1.03356	-0.00220712	0.00313381	0.487758	25.3317	0.500268
AF	ebi-a-GCST90001419	20	0.0112142	0.0100218	0.263149	1.01128	0.991607	1.03134	0.0251135	0.0154455	0.121342	1.02543	0.994854	1.05695	0.0217077	0.0151982	0.153203	1.02194	0.991952	1.05285	0.0216409	0.0164717	0.204551	1.02188	0.989413	1.05541	-0.00467328	0.00395156	0.252338	12.8673	0.845297
AF	ebi-a-GCST90001420	22	-0.00515995	0.00726976	0.477839	0.994853	0.980778	1.00913	-0.0107341	0.00891015	0.24238	0.989323	0.972196	1.00675	-0.0154632	0.00934243	0.0978927	0.984656	0.96679	1.00285	-0.0142913	0.00886235	0.121761	0.98581	0.968834	1.00308	0.00395947	0.0036859	0.295514	25.0238	0.246134
AF	ebi-a-GCST90001421	29	-0.00109099	0.00881122	0.901459	0.99891	0.981807	1.01631	0.0125412	0.0127542	0.33419	1.01262	0.98762	1.03825	0.00748682	0.0127085	0.55578	1.00751	0.982729	1.03293	0.00903311	0.0127008	0.482829	1.00907	0.984265	1.03451	-0.00412142	0.00280223	0.152914	28.3204	0.447571
AF	ebi-a-GCST90001422	27	0.00639755	0.0109734	0.55989	1.00642	0.985003	1.0283	-0.00232863	0.0183515	0.900042	0.997674	0.962427	1.03421	0.00571252	0.0151419	0.705976	1.00573	0.976319	1.03602	0.0120634	0.0225978	0.597994	1.01214	0.968286	1.05797	0.00234681	0.00392787	0.555563	28.1717	0.350062
AF	ebi-a-GCST90001423	18	0.0175508	0.0144843	0.225622	1.01771	0.98922	1.04701	0.0217428	0.0324773	0.512737	1.02198	0.958954	1.08915	0.00160567	0.0219138	0.94159	1.00161	0.959498	1.04556	-0.0094354	0.0318905	0.770914	0.990609	0.930586	1.0545	-0.000812532	0.00561608	0.886771	16.4393	0.492935
AF	ebi-a-GCST90001424	22	0.0020349	0.00975703	0.834794	1.00204	0.983056	1.02138	-0.0141765	0.0111819	0.21943	0.985924	0.964551	1.00777	-0.00463032	0.0104818	0.65867	0.99538	0.97514	1.01604	-0.0059244	0.00970386	0.548068	0.994093	0.975365	1.01318	0.00760703	0.00321486	0.0281789	33.2344	0.0436815
AF	ebi-a-GCST90001425	33	-0.00687687	0.00628826	0.274129	0.993147	0.980981	1.00546	-0.00129253	0.00772032	0.868127	0.998708	0.98371	1.01394	-0.0110662	0.00873848	0.205379	0.988995	0.9722	1.00608	-0.0103268	0.00737643	0.171141	0.989726	0.97552	1.00414	-0.00346543	0.00282196	0.228682	36.9812	0.249705
AF	ebi-a-GCST90001426	32	-0.000345254	0.00910081	0.969738	0.999655	0.981981	1.01765	-0.00784008	0.0117337	0.509135	0.992191	0.969633	1.01527	-0.00580063	0.0108018	0.591264	0.994216	0.973388	1.01549	-0.00943046	0.00942211	0.324631	0.990614	0.972488	1.00908	0.00324743	0.0032109	0.319924	50.8003	0.0139133
AF	ebi-a-GCST90001427	31	-0.00726854	0.0128483	0.571585	0.992758	0.96807	1.01808	-0.0396353	0.0211081	0.0705088	0.96114	0.922187	1.00174	-0.0159833	0.0158291	0.312618	0.984144	0.954079	1.01516	-0.0296256	0.0201848	0.152586	0.970809	0.933151	1.00999	0.00758386	0.00401413	0.0688895	54.2413	0.00432087
AF	ebi-a-GCST90001428	27	0.0011441	0.00761556	0.880582	1.00114	0.986312	1.0162	0.000896161	0.0094797	0.925438	1.0009	0.982471	1.01967	0.00408995	0.00789767	0.60455	1.0041	0.988675	1.01976	0.000923166	0.0063224	0.885036	1.00092	0.988597	1.0134	0.000175549	0.00384909	0.963985	44.7197	0.0126323
AF	ebi-a-GCST90001429	26	-0.00129963	0.00830483	0.875646	0.998701	0.982576	1.01509	-0.0163144	0.011937	0.184384	0.983818	0.961067	1.00711	-0.00901088	0.0126437	0.476045	0.99103	0.966772	1.0159	-0.00916231	0.0116128	0.437541	0.99088	0.968581	1.01369	0.00521504	0.00297814	0.092701	21.4206	0.668939
AF	ebi-a-GCST90001430	39	-0.000478609	0.00694502	0.945058	0.999522	0.986008	1.01322	0.000623401	0.00890617	0.944573	1.00062	0.983308	1.01824	-0.0015509	0.00948696	0.870143	0.99845	0.980056	1.01719	0.00202883	0.00873154	0.817508	1.00203	0.985028	1.01933	-0.000511961	0.00253766	0.841221	44.6794	0.211595
AF	ebi-a-GCST90001431	23	-0.00983153	0.0111741	0.378941	0.990217	0.968765	1.01214	-0.013069	0.0148479	0.388716	0.987016	0.958706	1.01616	-0.00864863	0.0123685	0.484396	0.991389	0.967644	1.01572	-0.00734352	0.0104337	0.488924	0.992683	0.972589	1.01319	0.00153652	0.00451176	0.736819	38.7592	0.0150349
AF	ebi-a-GCST90001432	30	-0.0111218	0.0106106	0.294556	0.98894	0.968586	1.00972	-0.00359411	0.0193027	0.853633	0.996412	0.959419	1.03483	-0.00831095	0.0144065	0.564016	0.991723	0.964112	1.02013	0.00235923	0.0185727	0.899796	1.00236	0.96653	1.03952	-0.00179109	0.00381366	0.642241	31.6648	0.334779
AF	ebi-a-GCST90001433	23	-0.00431884	0.0109327	0.692815	0.99569	0.974582	1.01726	-0.0267013	0.0294671	0.375142	0.973652	0.919011	1.03154	-0.0159946	0.0157317	0.309292	0.984133	0.954251	1.01495	-0.0247303	0.0204033	0.238341	0.975573	0.937329	1.01538	0.00447618	0.00546577	0.422013	22.2229	0.446653
AF	ebi-a-GCST90001434	22	-0.00039893	0.0141663	0.977534	0.999601	0.972228	1.02774	0.0099596	0.0267966	0.714044	1.01001	0.958331	1.06447	-0.00729714	0.018491	0.693115	0.992729	0.957395	1.02937	-0.00481285	0.0192752	0.805252	0.995199	0.958302	1.03352	-0.0024345	0.00530514	0.651259	32.238	0.05538
AF	ebi-a-GCST90001435	20	-0.00671722	0.00678208	0.321961	0.993305	0.980189	1.0066	-0.00988897	0.00807573	0.236538	0.99016	0.97461	1.00596	-0.00516312	0.0086213	0.549253	0.99485	0.978181	1.0118	-0.00722356	0.00737788	0.339842	0.992802	0.978549	1.00726	0.00247726	0.00332453	0.465803	25.2446	0.152648
AF	ebi-a-GCST90001436	36	-0.00504909	0.00709882	0.476924	0.994964	0.981216	1.0089	-0.00667704	0.0097008	0.495935	0.993345	0.974637	1.01241	0.00584698	0.0117366	0.618354	1.00586	0.98299	1.02927	0.00409121	0.0123406	0.742225	1.0041	0.980104	1.02868	0.000576305	0.0023031	0.803916	36.9323	0.3797
AF	ebi-a-GCST90001437	26	0.00124505	0.014039	0.929332	1.00125	0.974071	1.02918	-0.0497642	0.0337465	0.153305	0.951454	0.890558	1.01651	0.00413668	0.0198331	0.83478	1.00415	0.96586	1.04395	0.00828284	0.0311214	0.792309	1.00832	0.94865	1.07174	0.00978803	0.00592823	0.111747	29.8484	0.230015
AF	ebi-a-GCST90001438	20	0.04776	0.0123937	0.000116404	1.04892	1.02375	1.07471	0.0282642	0.0209795	0.194624	1.02867	0.987227	1.07185	0.0479009	0.0181483	0.00830502	1.04907	1.01241	1.08705	0.0408309	0.0240673	0.106107	1.04168	0.993679	1.09199	0.0047494	0.00412371	0.2645	15.891	0.66454
AF	ebi-a-GCST90001439	27	-0.0398529	0.0125136	0.00144867	0.960931	0.937649	0.984791	-0.0554627	0.0407366	0.185502	0.946047	0.873448	1.02468	-0.0342642	0.0179559	0.0563603	0.966316	0.932899	1.00093	-0.0181799	0.0285967	0.530505	0.981984	0.928459	1.0386	0.00246259	0.00611587	0.690624	20.626	0.761001
AF	ebi-a-GCST90001440	24	0.0140151	0.0123915	0.258042	1.01411	0.98978	1.03905	-0.0182691	0.0147481	0.228494	0.981897	0.95392	1.01069	-0.00135826	0.0145755	0.925754	0.998643	0.970517	1.02758	-0.0126308	0.0132735	0.351205	0.987449	0.96209	1.01348	0.0116152	0.00371158	0.00487715	44.7241	0.0042957
AF	ebi-a-GCST90001441	24	-0.00743864	0.0145334	0.60877	0.992589	0.964713	1.02127	-0.0163108	0.0327011	0.622882	0.983821	0.922743	1.04894	-0.00828997	0.0198274	0.675869	0.991744	0.953943	1.03104	-0.0046626	0.0222786	0.836067	0.995348	0.952821	1.03977	0.00182658	0.00600043	0.763678	31.9206	0.101806
AF	ebi-a-GCST90001442	36	-0.00404389	0.00634355	0.523812	0.995964	0.983658	1.00842	-0.00284385	0.00799109	0.724131	0.99716	0.981664	1.0129	-0.00690002	0.00955457	0.47019	0.993124	0.974699	1.0119	-0.00229028	0.00806148	0.778006	0.997712	0.982072	1.0136	-0.000527799	0.00212968	0.805756	34.2053	0.506292
AF	ebi-a-GCST90001443	21	8.43404e-05	0.00938348	0.992829	1.00008	0.981859	1.01865	-0.00011929	0.0133861	0.992983	0.999881	0.973988	1.02646	0.00400957	0.0138658	0.772452	1.00402	0.977099	1.03168	0.010558	0.013444	0.441462	1.01061	0.984332	1.0376	7.44e-05	0.00348995	0.983205	14.7021	0.79319
AF	ebi-a-GCST90001444	26	0.010963	0.0118498	0.354883	1.01102	0.987812	1.03478	0.0059508	0.0221119	0.790136	1.00597	0.963302	1.05053	0.00349576	0.0175694	0.842287	1.0035	0.969534	1.03866	-0.00259843	0.0242967	0.915685	0.997405	0.95102	1.04605	0.00115517	0.00430258	0.790622	22.262	0.620572
AF	ebi-a-GCST90001445	13	0.0232787	0.0177733	0.190279	1.02355	0.98851	1.05984	0.0149912	0.0307847	0.635838	1.0151	0.955666	1.07824	0.0154617	0.0200667	0.440995	1.01558	0.976413	1.05632	0.0128718	0.0196751	0.52531	1.01296	0.974636	1.05278	0.00232239	0.00690184	0.742834	19.6274	0.074471
AF	ebi-a-GCST90001446	16	-0.0116454	0.0137752	0.397894	0.988422	0.962092	1.01547	-0.0401202	0.0162189	0.0267944	0.960674	0.930615	0.991704	-0.00620377	0.017102	0.716791	0.993815	0.961055	1.02769	-0.019993	0.0198768	0.33044	0.980205	0.942752	1.01915	0.0162365	0.00635841	0.0229592	21.8347	0.112211
AF	ebi-a-GCST90001447	30	0.00114252	0.00734498	0.876387	1.00114	0.986834	1.01566	-0.00940295	0.0104341	0.37518	0.990641	0.970587	1.01111	-0.00952659	0.0112375	0.396579	0.990519	0.96894	1.01258	-0.0114199	0.0105647	0.288628	0.988645	0.968384	1.00933	0.00531472	0.00373494	0.165791	25.5742	0.648139
AF	ebi-a-GCST90001448	19	0.00523457	0.0119316	0.660867	1.00525	0.982012	1.02903	-0.0126325	0.0203163	0.542329	0.987447	0.9489	1.02756	0.00554389	0.0174475	0.750677	1.00556	0.971753	1.04054	0.00130377	0.0199954	0.948731	1.0013	0.962822	1.04133	0.00596755	0.00550596	0.293571	19.6964	0.350168
AF	ebi-a-GCST90001449	25	-0.00633184	0.0101424	0.532433	0.993688	0.97413	1.01364	-0.00659298	0.0203058	0.748355	0.993429	0.954667	1.03376	-0.00651101	0.0149477	0.663137	0.99351	0.964825	1.02305	0.00547584	0.0150274	0.718757	1.00549	0.976307	1.03555	7.61e-05	0.00508815	0.988198	26.1115	0.347534
AF	ebi-a-GCST90001450	24	-0.00387617	0.0112196	0.729733	0.996131	0.974465	1.01828	-0.000696286	0.0177018	0.968979	0.999304	0.965227	1.03458	0.00474072	0.0131284	0.718022	1.00475	0.979228	1.03094	-0.000428216	0.0126749	0.97334	0.999572	0.975046	1.02471	-0.00103307	0.00438387	0.815881	41.3956	0.0106668
AF	ebi-a-GCST90001451	32	-0.00723807	0.0113832	0.524872	0.992788	0.970883	1.01519	-0.00940806	0.0278018	0.737421	0.990636	0.938099	1.04612	-0.0109956	0.0135039	0.415499	0.989065	0.96323	1.01559	-0.0242529	0.0164426	0.150296	0.976039	0.945085	1.00801	0.000572498	0.00666951	0.932165	62.5319	0.000671917
AF	ebi-a-GCST90001452	27	-0.00299278	0.00839413	0.721442	0.997012	0.980743	1.01355	-0.00540267	0.0121342	0.659975	0.994612	0.971236	1.01855	-0.00810986	0.0121013	0.502752	0.991923	0.968673	1.01573	-0.00881818	0.0104947	0.40843	0.991221	0.97104	1.01182	0.00108415	0.00387488	0.781941	30.763	0.237213
AF	ebi-a-GCST90001453	22	-0.00421789	0.0124932	0.735654	0.995791	0.971703	1.02048	0.0382205	0.0256698	0.152106	1.03896	0.987981	1.09257	0.0131747	0.0168948	0.435504	1.01326	0.980258	1.04738	0.026231	0.0207402	0.21982	1.02658	0.985684	1.06917	-0.0108263	0.00581324	0.0773115	25.2894	0.234849
AF	ebi-a-GCST90001454	19	-0.00479968	0.0136492	0.725104	0.995212	0.96894	1.0222	0.0485517	0.0286574	0.108465	1.04975	0.992412	1.1104	-0.00889604	0.018936	0.638502	0.991143	0.955032	1.02862	-0.022882	0.0350001	0.521525	0.977378	0.912577	1.04678	-0.010548	0.00504571	0.051906	19.7348	0.347947
AF	ebi-a-GCST90001455	17	0.00231234	0.0169	0.891169	1.00232	0.969658	1.03607	0.00195188	0.0410117	0.962668	1.00195	0.924566	1.08582	-0.00316645	0.020161	0.875199	0.996839	0.958216	1.03702	-0.0100832	0.0461552	0.829831	0.989967	0.904342	1.0837	7.91e-05	0.0081389	0.992378	29.8778	0.0186464
AF	ebi-a-GCST90001456	19	-0.0165175	0.0132116	0.211216	0.983618	0.958475	1.00942	0.0153872	0.01928	0.435825	1.01551	0.977847	1.05462	-0.00387625	0.0172727	0.822434	0.996131	0.962972	1.03043	0.00170848	0.0186994	0.928211	1.00171	0.965661	1.0391	-0.00945826	0.00445334	0.0486553	23.4704	0.173155
AF	ebi-a-GCST90001457	20	-0.000879818	0.00751379	0.906786	0.999121	0.984514	1.01394	0.0126953	0.00891281	0.171441	1.01278	0.995238	1.03062	0.00824697	0.00896864	0.357816	1.00828	0.990712	1.02616	0.00900127	0.00878181	0.318242	1.00904	0.991823	1.02656	-0.0079947	0.00306007	0.0176263	20.4557	0.367642
AF	ebi-a-GCST90001458	58	0.0130274	0.00504494	0.00981536	1.01311	1.00314	1.02318	0.0102408	0.00784079	0.19686	1.01029	0.994886	1.02594	0.00814797	0.00868694	0.348267	1.00818	0.991161	1.02549	0.0110531	0.00797405	0.171104	1.01111	0.995434	1.02704	0.00102205	0.00219062	0.642626	58.2508	0.429095
AF	ebi-a-GCST90001459	54	0.0178733	0.00855981	0.0367936	1.01803	1.0011	1.03526	0.0262639	0.0172519	0.133972	1.02661	0.992479	1.06192	0.0313521	0.0104962	0.00281734	1.03185	1.01084	1.0533	0.0290754	0.0125513	0.0244272	1.0295	1.00448	1.05514	-0.00213791	0.00380831	0.57695	91.0562	0.000894462
AF	ebi-a-GCST90001460	33	0.00773143	0.00718798	0.282104	1.00776	0.993663	1.02206	-0.0081463	0.00856976	0.349167	0.991887	0.975365	1.00869	-0.0012778	0.00910241	0.88836	0.998723	0.981063	1.0167	-0.00400915	0.00964388	0.68039	0.995999	0.977349	1.015	0.00844001	0.0029667	0.00780246	48.5116	0.030846
AF	ebi-a-GCST90001461	51	0.0154601	0.00735373	0.0355231	1.01558	1.00105	1.03032	0.00984688	0.0154886	0.527897	1.0099	0.979698	1.04102	0.023971	0.0112447	0.0330274	1.02426	1.00193	1.04709	0.0326006	0.0173015	0.0653495	1.03314	0.998691	1.06877	0.00139127	0.00337037	0.681557	57.7843	0.20976
AF	ebi-a-GCST90001462	65	0.0136248	0.00471723	0.00387322	1.01372	1.00439	1.02313	0.00164778	0.00620574	0.791472	1.00165	0.98954	1.01391	0.00378547	0.00747688	0.612653	1.00379	0.98919	1.01861	0.00576422	0.0064368	0.37387	1.00578	0.993172	1.01855	0.00587263	0.002103	0.00691726	83.456	0.0516978
AF	ebi-a-GCST90001463	70	0.00526629	0.00478941	0.27152	1.00528	0.995888	1.01476	-0.00457468	0.00616481	0.460604	0.995436	0.98348	1.00754	0.00579353	0.00615489	0.346556	1.00581	0.99375	1.01802	-0.00177707	0.00546293	0.745941	0.998225	0.987593	1.00897	0.00567492	0.00234746	0.0183149	121.27	0.000104054
AF	ebi-a-GCST90001464	74	0.00697054	0.00532542	0.190562	1.00699	0.996539	1.01756	-6.36527e-05	0.00969476	0.99478	0.999936	0.981115	1.01912	0.0146316	0.00767479	0.0565919	1.01474	0.999589	1.03012	0.0183912	0.0113075	0.108161	1.01856	0.996236	1.04139	0.00233047	0.002682	0.387773	96.9492	0.0319392
AF	ebi-a-GCST90001465	79	0.00772324	0.00411024	0.060241	1.00775	0.999667	1.0159	0.00171894	0.00609915	0.778827	1.00172	0.989817	1.01377	0.00672214	0.00686615	0.327567	1.00674	0.993287	1.02038	0.00265676	0.00710981	0.70966	1.00266	0.988785	1.01673	0.0026047	0.00196265	0.188386	86.0377	0.249638
AF	ebi-a-GCST90001466	21	-0.00205969	0.0112395	0.854598	0.997942	0.976199	1.02017	-0.00843272	0.0183139	0.650415	0.991603	0.95664	1.02784	-0.00785402	0.0154622	0.61149	0.992177	0.962559	1.02271	-0.0134718	0.0158025	0.404024	0.986619	0.956529	1.01766	0.00202797	0.00460112	0.664364	14.7109	0.792702
AF	ebi-a-GCST90001467	36	-0.00468448	0.0114877	0.683433	0.995326	0.973166	1.01799	-0.0158498	0.0206011	0.446988	0.984275	0.945324	1.02483	-0.0189877	0.0152314	0.212537	0.981191	0.952332	1.01092	-0.0237274	0.0186103	0.210722	0.976552	0.941573	1.01283	0.0027484	0.0041937	0.516643	55.8337	0.0140874
AF	ebi-a-GCST90001468	68	0.0194044	0.00628314	0.00201285	1.01959	1.00711	1.03223	0.0136463	0.0133087	0.308932	1.01374	0.987638	1.04053	0.0258385	0.00860337	0.00267072	1.02618	1.00902	1.04363	0.0239423	0.00957441	0.0148486	1.02423	1.00519	1.04363	0.00164257	0.00334127	0.624632	98.0946	0.00793588
AF	ebi-a-GCST90001469	86	0.0122101	0.00487627	0.0122805	1.01228	1.00266	1.02201	0.00305112	0.00849945	0.720512	1.00306	0.986484	1.01991	0.0119027	0.00734555	0.105147	1.01197	0.997509	1.02665	0.0136238	0.00820297	0.100432	1.01372	0.997549	1.03015	0.00319197	0.00243116	0.192778	111.857	0.0270688
AF	ebi-a-GCST90001470	31	0.00681478	0.00900566	0.449216	1.00684	0.989222	1.02477	-0.00799668	0.0173831	0.648928	0.992035	0.958805	1.02642	0.00423873	0.0123686	0.731824	1.00425	0.980195	1.02889	0.00195311	0.0171295	0.909982	1.00196	0.968874	1.03617	0.00360868	0.00362256	0.327408	22.189	0.847079
AF	ebi-a-GCST90001471	35	-0.00590709	0.0080121	0.460958	0.99411	0.978621	1.00984	-0.0019757	0.0129659	0.879818	0.998026	0.972983	1.02371	-0.00470313	0.0106604	0.659084	0.995308	0.974727	1.01632	0.00229224	0.0117657	0.84669	1.00229	0.979446	1.02568	-0.00121024	0.00311326	0.699968	36.6877	0.345257
AF	ebi-a-GCST90001472	91	0.014248	0.00442112	0.0012698	1.01435	1.0056	1.02318	0.0128267	0.00847121	0.133531	1.01291	0.99623	1.02987	0.0158865	0.00667598	0.0173292	1.01601	1.00281	1.0294	0.0162794	0.00821241	0.0504964	1.01641	1.00018	1.03291	0.000479419	0.0024324	0.844201	103.307	0.15965
AF	ebi-a-GCST90001473	93	0.0121854	0.00441442	0.00577353	1.01226	1.00354	1.02106	0.00924868	0.00828701	0.267341	1.00929	0.993031	1.02582	0.0136212	0.00697542	0.0508493	1.01371	0.999949	1.02767	0.013412	0.00830719	0.109843	1.0135	0.997134	1.03014	0.000964021	0.00229809	0.675848	103.145	0.200654
AF	ebi-a-GCST90001474	44	-0.00957858	0.00713543	0.179467	0.990467	0.976711	1.00442	-0.0196842	0.0115097	0.0946039	0.980508	0.958637	1.00288	-0.0108219	0.0104065	0.298381	0.989236	0.969264	1.00962	-0.0144437	0.00934634	0.12958	0.98566	0.967768	1.00388	0.00328238	0.00293859	0.270348	61.7529	0.0317576
AF	ebi-a-GCST90001475	61	0.00102691	0.00853244	0.904203	1.00103	0.984426	1.01791	-0.0135188	0.0175808	0.444988	0.986572	0.953156	1.02116	-0.0109336	0.0100124	0.274832	0.989126	0.969904	1.00873	-0.0192265	0.0119755	0.11364	0.980957	0.9582	1.00425	0.00400808	0.00423447	0.347736	106.997	0.000183105
AF	ebi-a-GCST90001476	31	-0.00442893	0.00668049	0.507353	0.995581	0.98263	1.0087	-0.00345981	0.00838701	0.682993	0.996546	0.980298	1.01306	-0.00218566	0.00766546	0.775544	0.997817	0.982937	1.01292	-0.00371318	0.00670689	0.583931	0.996294	0.983283	1.00948	-0.000614681	0.00312247	0.845312	42.5835	0.0637328
AF	ebi-a-GCST90001477	50	-0.00241405	0.0081828	0.767982	0.997589	0.981717	1.01372	-0.0149788	0.011831	0.211601	0.985133	0.962552	1.00824	-0.0127687	0.00916865	0.163728	0.987313	0.969728	1.00522	-0.0108524	0.00873153	0.219822	0.989206	0.972421	1.00628	0.00467648	0.0032127	0.152007	86.0896	0.000838886
AF	ebi-a-GCST90001478	26	0.0156677	0.0115092	0.173414	1.01579	0.993133	1.03897	-0.00598192	0.0247135	0.810797	0.994036	0.947034	1.04337	0.0138329	0.0162483	0.394581	1.01393	0.982147	1.04674	0.0155008	0.0199003	0.443336	1.01562	0.97677	1.05602	0.00537871	0.00543285	0.332034	34.0593	0.106646
AF	ebi-a-GCST90001479	23	0.0210805	0.0116844	0.0712059	1.0213	0.998181	1.04496	0.0251145	0.0197605	0.217647	1.02543	0.986476	1.06593	0.0249773	0.0135953	0.0661802	1.02529	0.998332	1.05298	0.0206137	0.013952	0.153724	1.02083	0.99329	1.04913	-0.00111275	0.00434302	0.800278	34.6819	0.0418127
AF	ebi-a-GCST90001480	54	-0.00503281	0.00559947	0.368759	0.99498	0.98412	1.00596	0.00369321	0.00803448	0.647669	1.0037	0.988018	1.01963	-0.00214236	0.00802274	0.789441	0.99786	0.982292	1.01367	-0.00158095	0.00776506	0.839448	0.99842	0.98334	1.01373	-0.00395986	0.00261472	0.135967	44.9772	0.775409
AF	ebi-a-GCST90001481	93	0.00250724	0.00323897	0.438881	1.00251	0.996166	1.00889	0.00157244	0.00402747	0.697132	1.00157	0.993699	1.00951	0.000224628	0.00451809	0.960348	1.00022	0.991406	1.00912	-0.000860632	0.00412236	0.835088	0.99914	0.991099	1.00725	0.000702865	0.00179976	0.697056	76.0358	0.885491
AF	ebi-a-GCST90001482	71	0.00505004	0.00361424	0.162334	1.00506	0.997968	1.01221	0.00146614	0.00454027	0.747733	1.00147	0.992595	1.01042	0.000641371	0.00530452	0.903762	1.00064	0.990292	1.0111	0.00196643	0.00447877	0.661973	1.00197	0.993211	1.0108	0.0027284	0.00209201	0.196499	60.8501	0.774218
AF	ebi-a-GCST90001483	154	-4.18713e-05	0.0030141	0.988916	0.999958	0.994068	1.00588	0.00204767	0.00466382	0.661246	1.00205	0.992932	1.01125	-0.00123998	0.00478922	0.795705	0.998761	0.989429	1.00818	-0.00469622	0.0058196	0.420938	0.995315	0.984026	1.00673	-0.000928153	0.00158087	0.557997	144.356	0.679205
AF	ebi-a-GCST90001484	178	0.00240319	0.00300178	0.423369	1.00241	0.996526	1.00832	0.00446161	0.00515643	0.388079	1.00447	0.994371	1.01467	0.00428207	0.00566543	0.449755	1.00429	0.993201	1.01551	0.00294595	0.00548357	0.591782	1.00295	0.992229	1.01379	-0.000795013	0.00161752	0.623684	190.193	0.235848
AF	ebi-a-GCST90001485	177	0.00212075	0.00193019	0.271888	1.00212	0.998339	1.00592	0.00337895	0.00229159	0.142144	1.00338	0.998888	1.0079	0.00355293	0.00283752	0.210525	1.00356	0.997993	1.00916	0.00244772	0.00231336	0.291468	1.00245	0.997916	1.00701	-0.00117331	0.00115217	0.309918	189.969	0.223322
AF	ebi-a-GCST90001486	19	-0.00944985	0.00610596	0.121708	0.990595	0.97881	1.00252	-0.00814068	0.00744477	0.289438	0.991892	0.977524	1.00647	-0.0116595	0.00877051	0.183719	0.988408	0.971563	1.00555	-0.0119472	0.00768918	0.137647	0.988124	0.973344	1.00313	-0.00119127	0.00387572	0.762297	11.6599	0.864291
AF	ebi-a-GCST90001487	36	-0.00169507	0.006068	0.77998	0.998306	0.986504	1.01025	0.000270031	0.00805794	0.973463	1.00027	0.984596	1.01619	0.00138805	0.00868064	0.872959	1.00139	0.984495	1.01857	0.00253608	0.00866907	0.771599	1.00254	0.985649	1.01972	-0.000984301	0.00265565	0.713202	18.7671	0.988664
AF	ebi-a-GCST90001488	23	-0.00746041	0.00836129	0.372255	0.992567	0.976434	1.00897	0.00558027	0.0118735	0.643214	1.0056	0.982464	1.02927	-0.000446428	0.0114716	0.968957	0.999554	0.97733	1.02228	-0.000963332	0.0131756	0.942376	0.999037	0.973568	1.02517	-0.00540469	0.00349387	0.136825	10.52	0.980945
AF	ebi-a-GCST90001489	180	0.00257234	0.00320923	0.422817	1.00258	0.996289	1.0089	0.0108054	0.00584472	0.066154	1.01086	0.99935	1.02251	0.00451159	0.0059639	0.44936	1.00452	0.992848	1.01633	0.000943345	0.0055905	0.866191	1.00094	0.990036	1.01197	-0.0028581	0.00169947	0.0943686	190.792	0.259425
AF	ebi-a-GCST90001490	8	0.0200547	0.0133324	0.132528	1.02026	0.993942	1.04727	0.0278418	0.0192021	0.197259	1.02823	0.990254	1.06767	0.024025	0.0167177	0.15069	1.02432	0.991296	1.05844	0.025542	0.016945	0.175451	1.02587	0.992359	1.06051	-0.00462945	0.00821547	0.59351	5.65284	0.580818
AF	ebi-a-GCST90001491	174	0.00070442	0.0030341	0.816407	1.0007	0.994771	1.00667	0.0102962	0.0052517	0.0515477	1.01035	1	1.0208	0.00293755	0.00572104	0.607626	1.00294	0.991758	1.01425	-0.00133454	0.00569508	0.815004	0.998666	0.987581	1.00988	-0.00376714	0.00168354	0.0265288	167.881	0.595618
AF	ebi-a-GCST90001492	32	0.0039312	0.0038956	0.312908	1.00394	0.996303	1.01163	0.00813924	0.00467895	0.0921918	1.00817	0.998969	1.01746	0.0084509	0.00510742	0.097999	1.00849	0.998442	1.01863	0.00882665	0.00520575	0.0999928	1.00887	0.998624	1.01921	-0.00522631	0.00337247	0.131701	35.8299	0.252095
AF	ebi-a-GCST90001493	72	-0.00465078	0.00384527	0.226478	0.99536	0.987886	1.00289	0.0019553	0.0049534	0.694236	1.00196	0.992277	1.01173	0.000167653	0.00546499	0.975527	1.00017	0.989512	1.01094	0.00173084	0.00474324	0.716266	1.00173	0.992463	1.01109	-0.00385883	0.00182397	0.0379364	58.1943	0.862177
AF	ebi-a-GCST90001494	43	-0.00249895	0.00299805	0.404548	0.997504	0.99166	1.00338	-0.00407586	0.00339389	0.236666	0.995932	0.989329	1.00258	-0.000912469	0.00458164	0.842139	0.999088	0.990156	1.0081	-0.00422549	0.00417042	0.316765	0.995783	0.987677	1.00396	0.00199898	0.00201641	0.327326	38.4138	0.629172
AF	ebi-a-GCST90001495	205	-0.00102835	0.00288075	0.721112	0.998972	0.993348	1.00463	0.00868109	0.0054344	0.111725	1.00872	0.998032	1.01952	0.00330345	0.0058412	0.571704	1.00331	0.991888	1.01486	0.00315798	0.00599554	0.598959	1.00316	0.991444	1.01502	-0.00338028	0.00160426	0.0363395	198.916	0.587355
AF	ebi-a-GCST90001496	225	0.00114247	0.00307435	0.710181	1.00114	0.995129	1.00719	0.00990859	0.00559195	0.0777705	1.00996	0.998949	1.02109	0.00200817	0.00471166	0.669952	1.00201	0.992799	1.01131	0.0121835	0.00766299	0.113264	1.01226	0.997168	1.02758	-0.00318876	0.00170319	0.0624838	271.657	0.0161705
AF	ebi-a-GCST90001497	212	-0.00099443	0.0031377	0.751297	0.999006	0.992881	1.00517	0.0123748	0.00568192	0.0305257	1.01245	1.00124	1.02379	-0.000940394	0.00489011	0.847503	0.99906	0.98953	1.00868	0.00418101	0.00706919	0.554858	1.00419	0.990372	1.0182	-0.00485893	0.00173347	0.0055368	254.015	0.0228358
AF	ebi-a-GCST90001498	25	-8.62703e-05	0.0100454	0.993148	0.999914	0.980419	1.0198	-0.0168074	0.016312	0.313551	0.983333	0.952392	1.01528	-0.0158036	0.0136718	0.24771	0.984321	0.958294	1.01105	-0.0206578	0.014559	0.168785	0.979554	0.951997	1.00791	0.00477154	0.00369707	0.209657	24.6555	0.424671
AF	ebi-a-GCST90001499	71	0.00478752	0.00383339	0.211702	1.0048	0.997278	1.01238	-0.000932763	0.00490055	0.849603	0.999068	0.989517	1.00871	-0.000121539	0.00571703	0.983039	0.999878	0.988737	1.01115	-0.00138475	0.00546767	0.800808	0.998616	0.987972	1.00938	0.00336768	0.00179735	0.0652077	63.9659	0.680327
AF	ebi-a-GCST90001500	55	0.00202822	0.00514801	0.693594	1.00203	0.991971	1.01219	-0.000135708	0.00718635	0.985004	0.999864	0.98588	1.01405	-0.0025583	0.00775817	0.741585	0.997445	0.982393	1.01273	-0.00470927	0.00740391	0.52743	0.995302	0.980963	1.00985	0.00104724	0.00240703	0.665275	55.3682	0.422842
AF	ebi-a-GCST90001501	30	0.00260083	0.00377022	0.490298	1.0026	0.995223	1.01004	0.00769651	0.00470742	0.113249	1.00773	0.998471	1.01707	0.00655619	0.00515174	0.203154	1.00658	0.996465	1.01679	0.00686048	0.00500308	0.180815	1.00688	0.997059	1.01681	-0.0066693	0.00375464	0.0865552	29.592	0.434572
AF	ebi-a-GCST90001502	103	-0.00347349	0.00247845	0.161071	0.996533	0.991703	1.00139	-0.00423668	0.00290267	0.147509	0.995772	0.990123	1.00145	-0.0019677	0.00365168	0.589991	0.998034	0.990917	1.0052	-0.00313842	0.00288579	0.279361	0.996867	0.991244	1.00252	0.000843697	0.00167028	0.614572	82.9628	0.91601
AF	ebi-a-GCST90001503	51	-0.00212319	0.00268417	0.428943	0.997879	0.992643	1.00314	-0.00230314	0.00308131	0.458362	0.9977	0.991692	1.00374	-0.00216624	0.00396529	0.58486	0.997836	0.990111	1.00562	-0.00395312	0.00344123	0.256124	0.996055	0.989359	1.0028	0.000279726	0.00227659	0.902712	58.4215	0.193553
AF	ebi-a-GCST90001504	25	0.00389186	0.00645881	0.546797	1.0039	0.991271	1.01669	0.00560508	0.00888007	0.534135	1.00562	0.988269	1.02328	-0.000571418	0.00894313	0.949054	0.999429	0.982063	1.0171	0.00462685	0.00798673	0.567773	1.00464	0.989033	1.02049	-0.0012537	0.00445963	0.781131	17.4976	0.826678
AF	ebi-a-GCST90001505	31	0.00176352	0.0119131	0.882318	1.00177	0.978645	1.02543	0.0326037	0.0189317	0.0956893	1.03314	0.995508	1.0722	0.0259258	0.0144608	0.0729993	1.02626	0.997586	1.05577	0.0192465	0.0141041	0.182527	1.01943	0.991638	1.04801	-0.00919244	0.00451964	0.0512012	54.5757	0.0039635
AF	ebi-a-GCST90001506	25	0.0039447	0.0101291	0.696949	1.00395	0.984218	1.02408	0.00896329	0.0157729	0.575359	1.009	0.978288	1.04068	0.020629	0.012321	0.0940706	1.02084	0.996486	1.0458	0.0207375	0.0132641	0.131043	1.02095	0.994754	1.04784	-0.00184762	0.00439545	0.678133	34.4088	0.0776621
AF	ebi-a-GCST90001507	51	0.00305683	0.00412435	0.458592	1.00306	0.994986	1.0112	-0.00374213	0.00533076	0.486008	0.996265	0.98591	1.00673	0.00298451	0.00626014	0.633541	1.00299	0.990758	1.01537	0.001977	0.0050994	0.699889	1.00198	0.992014	1.01204	0.00492872	0.00244835	0.0496167	38.8887	0.872448
AF	ebi-a-GCST90001508	68	0.00893123	0.00333148	0.00734328	1.00897	1.0024	1.01558	0.000222818	0.00384014	0.953905	1.00022	0.992723	1.00778	0.00710679	0.00492122	0.148708	1.00713	0.997464	1.01689	0.00385231	0.00406716	0.346953	1.00386	0.995889	1.01189	0.00774704	0.00190427	0.000128846	73.1575	0.283099
AF	ebi-a-GCST90001509	56	0.00688465	0.00319159	0.0309961	1.00691	1.00063	1.01323	-8.88381e-05	0.00390484	0.981933	0.999911	0.992288	1.00759	0.00677218	0.00463729	0.144187	1.0068	0.997686	1.01599	0.00510135	0.00436019	0.247053	1.00511	0.996561	1.01374	0.00734519	0.0023697	0.00307549	44.6019	0.840657
AF	ebi-a-GCST90001510	30	0.00461781	0.00492236	0.348179	1.00463	0.994983	1.01437	-0.00260625	0.00667279	0.699064	0.997397	0.984437	1.01053	-0.000489888	0.00720044	0.945757	0.99951	0.985503	1.01372	-0.000338462	0.00718273	0.962739	0.999662	0.985687	1.01383	0.00679502	0.00423759	0.120044	20.3262	0.882499
AF	ebi-a-GCST90001511	38	-0.00182772	0.00534598	0.732435	0.998174	0.98777	1.00869	-1.71588e-05	0.00697397	0.99805	0.999983	0.986407	1.01375	0.00117114	0.00760509	0.877614	1.00117	0.986359	1.01621	0.0025661	0.00771775	0.741394	1.00257	0.987518	1.01785	-0.00115727	0.00285743	0.68787	36.2548	0.503784
AF	ebi-a-GCST90001512	40	-0.00389234	0.00623993	0.532772	0.996115	0.984007	1.00837	-0.000377036	0.00837366	0.964322	0.999623	0.983351	1.01616	-0.000415521	0.00813597	0.959268	0.999585	0.983771	1.01565	-0.00177325	0.00895246	0.844016	0.998228	0.980865	1.0159	-0.00211343	0.0033245	0.528772	54.1998	0.0535878
AF	ebi-a-GCST90001513	24	-0.00039416	0.0098764	0.968165	0.999606	0.980442	1.01914	0.00230585	0.018062	0.899575	1.00231	0.967446	1.03843	-0.0066766	0.0143795	0.642422	0.993346	0.96574	1.02174	-0.0193896	0.0181417	0.296253	0.980797	0.946535	1.0163	-0.000818628	0.0045437	0.85867	22.9605	0.463079
AF	ebi-a-GCST90001514	27	0.0131501	0.00615184	0.0325502	1.01324	1.00109	1.02553	0.0125215	0.00944612	0.196967	1.0126	0.994025	1.03152	0.0144039	0.00849791	0.0900773	1.01451	0.997751	1.03155	0.0147797	0.00982188	0.144435	1.01489	0.995539	1.03462	0.000301605	0.00338894	0.929794	26.949	0.412009
AF	ebi-a-GCST90001515	28	-0.00331235	0.00703353	0.637685	0.996693	0.983047	1.01053	-0.00477281	0.0128636	0.713618	0.995239	0.97046	1.02065	-0.0141139	0.0102895	0.170162	0.985985	0.9663	1.00607	-0.0221054	0.0135849	0.115311	0.978137	0.952436	1.00453	0.000525705	0.00384557	0.892318	28.2254	0.399425
AF	ebi-a-GCST90001516	25	-0.0120158	0.00901934	0.182784	0.988056	0.970743	1.00568	0.0144678	0.015011	0.345164	1.01457	0.985158	1.04487	-0.0171196	0.0108745	0.11542	0.983026	0.962296	1.0042	-0.0223952	0.0171782	0.204704	0.977854	0.945478	1.01134	-0.00996528	0.00467621	0.0439944	33.8248	0.0878317
AF	ebi-a-GCST90001517	39	0.0097924	0.00502546	0.0513484	1.00984	0.999942	1.01984	0.0121013	0.00635308	0.0646039	1.01217	0.999649	1.02486	0.0103985	0.00689411	0.131475	1.01045	0.996891	1.0242	0.0102509	0.00577488	0.0838935	1.0103	0.998933	1.0218	-0.00162971	0.00270406	0.550392	56.1879	0.0288809
AF	ebi-a-GCST90001518	38	0.00585681	0.00420851	0.164027	1.00587	0.997611	1.01421	0.00834348	0.00504318	0.106739	1.00838	0.99846	1.0184	0.005265	0.00506455	0.298536	1.00528	0.995349	1.01531	0.00294081	0.00441954	0.509914	1.00295	0.994295	1.01167	-0.00261621	0.00290629	0.374002	59.375	0.0112336
AF	ebi-a-GCST90001519	21	-0.0103711	0.00666725	0.119821	0.989683	0.976834	1.0027	0.000327295	0.010478	0.975407	1.00033	0.979993	1.02108	-0.00277037	0.00963986	0.773816	0.997233	0.978569	1.01625	0.000692336	0.0107533	0.949304	1.00069	0.979822	1.02201	-0.00496345	0.00375008	0.201356	12.2016	0.908963
AF	ebi-a-GCST90001520	36	0.0114876	0.00535531	0.0319454	1.01155	1.00099	1.02223	0.0128977	0.00739069	0.0899972	1.01298	0.998413	1.02776	0.0159644	0.00867249	0.0656492	1.01609	0.998967	1.03351	0.0173766	0.0082999	0.0436092	1.01753	1.00111	1.03422	-0.000854219	0.00303928	0.780368	36.2901	0.408314
AF	ebi-a-GCST90001521	28	0.0122606	0.00849305	0.148849	1.01234	0.995624	1.02933	0.00778662	0.0140951	0.58537	1.00782	0.980356	1.03605	0.00517901	0.0108074	0.631788	1.00519	0.984124	1.02671	0.00331851	0.0150982	0.827684	1.00332	0.974068	1.03346	0.00156344	0.00389486	0.691398	40.5764	0.0452095
AF	ebi-a-GCST90001522	22	0.0108446	0.00776859	0.162726	1.0109	0.995628	1.02641	0.00298077	0.0146935	0.841291	1.00299	0.974512	1.03229	0.00937386	0.0109888	0.393637	1.00942	0.98791	1.03139	0.0085817	0.0120645	0.484713	1.00862	0.985048	1.03275	0.00294335	0.00466808	0.535489	17.3359	0.690555
AF	ebi-a-GCST90001523	54	0.000743099	0.00459499	0.871527	1.00074	0.991771	1.0098	0.00215321	0.00633563	0.735333	1.00216	0.989788	1.01468	-0.000820657	0.0069939	0.906591	0.99918	0.985576	1.01297	0.00284759	0.00815173	0.72823	1.00285	0.986956	1.019	-0.000885412	0.00271267	0.745433	65.7609	0.112075
AF	ebi-a-GCST90001524	27	0.00878266	0.00890271	0.32388	1.00882	0.991371	1.02658	0.00661695	0.0153958	0.67103	1.00664	0.976717	1.03748	0.010685	0.0120721	0.376103	1.01074	0.987107	1.03494	0.0131772	0.0124228	0.298569	1.01326	0.988891	1.03824	0.000721115	0.00414141	0.863171	42.626	0.0211396
AF	ebi-a-GCST90001525	30	-0.015063	0.00896721	0.0929987	0.98505	0.967888	1.00252	-0.0119075	0.0163758	0.473178	0.988163	0.95695	1.02039	-0.00963444	0.00999812	0.335234	0.990412	0.971192	1.01001	-0.00109897	0.0153017	0.943238	0.998902	0.969388	1.02931	-0.00113282	0.00488343	0.818246	53.873	0.00334597
AF	ebi-a-GCST90001526	34	-0.0143451	0.00613941	0.019462	0.985757	0.973967	0.997691	0.000826782	0.0120682	0.945807	1.00083	0.977432	1.02478	-0.0222871	0.00849838	0.00872845	0.977959	0.961805	0.994386	-0.0271854	0.0108246	0.0170972	0.973181	0.952751	0.994049	-0.00620808	0.00427539	0.156223	46.9794	0.0543568
AF	ebi-a-GCST90001527	30	0.00407455	0.00637295	0.522595	1.00408	0.991619	1.0167	0.000323776	0.00842257	0.969608	1.00032	0.983946	1.01697	-0.00232654	0.00860755	0.786937	0.997676	0.980986	1.01465	-0.00320558	0.00702025	0.651347	0.9968	0.983178	1.01061	0.00219542	0.00318329	0.496078	45.8349	0.0243671
AF	ebi-a-GCST90001528	34	0.0125255	0.0052551	0.0171492	1.0126	1.00223	1.02309	0.00253222	0.00890396	0.777942	1.00254	0.985191	1.02019	0.0143033	0.00786331	0.0689132	1.01441	0.998892	1.03016	0.0158915	0.00964174	0.108802	1.01602	0.996998	1.0354	0.00483383	0.00350154	0.177004	43.7009	0.100796
AF	ebi-a-GCST90001529	19	0.0141553	0.0102135	0.165764	1.01426	0.994154	1.03476	0.0100592	0.0168835	0.559156	1.01011	0.977231	1.0441	0.0123612	0.0130239	0.342564	1.01244	0.986921	1.03862	0.0164443	0.013588	0.241852	1.01658	0.989864	1.04402	0.00156681	0.00506343	0.76075	28.3264	0.0572588
AF	ebi-a-GCST90001530	68	0.00469866	0.00635374	0.459597	1.00471	0.992275	1.0173	0.00920489	0.0164308	0.577225	1.00925	0.977263	1.04228	0.00183566	0.00780738	0.814117	1.00184	0.986623	1.01729	0.00275175	0.00984698	0.780759	1.00276	0.983588	1.0223	-0.00132965	0.00446565	0.766828	111.962	0.000475694
AF	ebi-a-GCST90001531	35	-0.00186157	0.00378994	0.623295	0.99814	0.990753	1.00558	-0.00286615	0.00471137	0.547122	0.997138	0.987972	1.00639	-0.00427041	0.00530189	0.420559	0.995739	0.985445	1.00614	-0.00453187	0.00462205	0.33377	0.995478	0.986501	1.00454	0.000987503	0.0026846	0.715341	43.3764	0.130098
AF	ebi-a-GCST90001532	33	-0.00239741	0.00401396	0.550328	0.997605	0.989788	1.00548	-0.00278712	0.004902	0.573745	0.997217	0.987681	1.00684	-0.00436545	0.00506126	0.3884	0.995644	0.985816	1.00557	-0.00426466	0.00431845	0.330784	0.995744	0.987352	1.00421	0.000380184	0.0026554	0.88708	45.4971	0.0574953
AF	ebi-a-GCST90001533	32	-0.00383551	0.00688469	0.577454	0.996172	0.98282	1.00971	-0.0191898	0.0141658	0.18564	0.980993	0.954131	1.00861	-0.00843763	0.0108331	0.436052	0.991598	0.970765	1.01288	-0.0136272	0.0117864	0.256442	0.986465	0.963938	1.00952	0.00463951	0.00375056	0.225676	34.4868	0.304585
AF	ebi-a-GCST90001534	18	0.00097088	0.00627841	0.877107	1.00097	0.988729	1.01337	-0.000813357	0.00753673	0.915402	0.999187	0.984535	1.01406	-0.000624355	0.00816799	0.93907	0.999376	0.983504	1.0155	-0.000530574	0.00746666	0.94418	0.99947	0.984949	1.0142	0.00138882	0.00324539	0.674402	5.75845	0.994667
AF	ebi-a-GCST90001535	40	-0.000696449	0.00703488	0.921139	0.999304	0.98562	1.01318	0.000620445	0.0097706	0.9497	1.00062	0.981641	1.01997	-0.000297816	0.00902522	0.973676	0.999702	0.982174	1.01754	-0.00136484	0.0088406	0.878103	0.998636	0.981481	1.01609	-0.000543756	0.00276138	0.844944	45.8288	0.209912
AF	ebi-a-GCST90001536	45	-0.00555191	0.00467308	0.234809	0.994463	0.985397	1.00361	-0.000891569	0.00574522	0.877402	0.999109	0.987921	1.01042	-0.00319708	0.00692916	0.644515	0.996808	0.983362	1.01044	-0.00600473	0.00645815	0.357553	0.994013	0.98151	1.00668	-0.00316513	0.00226985	0.170353	43.6727	0.485556
AF	ebi-a-GCST90001537	33	0.00643401	0.00820345	0.43286	1.00645	0.990402	1.02277	0.00277831	0.0123725	0.823799	1.00278	0.978757	1.0274	-0.00134705	0.0132089	0.918772	0.998654	0.973131	1.02485	-0.0015554	0.0118014	0.895969	0.998446	0.975616	1.02181	0.00134003	0.00335889	0.692664	32.2458	0.4546
AF	ebi-a-GCST90001538	39	0.00437274	0.0041945	0.297182	1.00438	0.996159	1.01267	0.00329977	0.00481316	0.497256	1.00331	0.993885	1.01281	0.00552455	0.00503572	0.27261	1.00554	0.995664	1.01551	0.005405	0.00428549	0.214913	1.00542	0.99701	1.0139	0.00115374	0.00245308	0.640884	50.5958	0.0830226
AF	ebi-a-GCST90001539	27	-0.00109685	0.010758	0.918791	0.998904	0.978062	1.02019	-0.00580564	0.022541	0.798856	0.994211	0.951243	1.03912	-0.00620607	0.0157221	0.693039	0.993813	0.963655	1.02491	-0.0105453	0.0221687	0.638271	0.98951	0.947436	1.03345	0.00095507	0.00401764	0.814036	24.3919	0.553565
AF	ebi-a-GCST90001540	37	-0.00273099	0.00989303	0.782508	0.997273	0.978122	1.0168	0.0225323	0.0185891	0.233585	1.02279	0.986194	1.06074	-0.00511727	0.0146057	0.726067	0.994896	0.966819	1.02379	-0.0138844	0.0291326	0.636533	0.986212	0.931477	1.04416	-0.00617835	0.00387985	0.120282	41.3148	0.249619
AF	ebi-a-GCST90001541	58	-0.00568671	0.0078953	0.471362	0.994329	0.979061	1.00984	0.0066532	0.0126301	0.600433	1.00668	0.982061	1.03191	-0.000445015	0.0111219	0.968083	0.999555	0.978002	1.02158	-0.00123852	0.0113954	0.913833	0.998762	0.976702	1.02132	-0.00359735	0.0028828	0.217272	76.5568	0.042987
AF	ebi-a-GCST90001542	28	-0.00515467	0.00573606	0.368843	0.994859	0.983736	1.00611	-0.00222133	0.00732635	0.764152	0.997781	0.983556	1.01221	-0.000527534	0.00857134	0.950924	0.999473	0.982822	1.01641	-7.71935e-05	0.00758298	0.991953	0.999923	0.985171	1.0149	-0.00248072	0.00385448	0.525476	19.253	0.860598
AF	ebi-a-GCST90001543	42	0.00712078	0.00605808	0.239827	1.00715	0.995258	1.01918	0.00783265	0.00827761	0.349705	1.00786	0.991644	1.02435	0.00153177	0.00852629	0.857426	1.00153	0.984935	1.01841	0.00628764	0.0086461	0.471222	1.00631	0.989398	1.02351	-0.000322401	0.00255467	0.900205	31.8247	0.847405
AF	ebi-a-GCST90001544	46	0.00111381	0.0065243	0.864446	1.00111	0.988394	1.014	0.00429108	0.0101187	0.673578	1.0043	0.984579	1.02442	-0.000202211	0.0101547	0.984113	0.999798	0.980095	1.0199	-0.00136129	0.0109631	0.901733	0.99864	0.97741	1.02033	-0.00117146	0.00285169	0.683217	37.4831	0.77934
AF	ebi-a-GCST90001545	21	0.00138298	0.0123867	0.911101	1.00138	0.977365	1.02599	-0.0067111	0.0283657	0.815505	0.993311	0.939594	1.0501	0.00239047	0.0191245	0.900527	1.00239	0.965515	1.04068	-0.00267469	0.0245185	0.914219	0.997329	0.950534	1.04643	0.00195745	0.00613697	0.753237	22.3313	0.322805
AF	ebi-a-GCST90001546	61	-0.00208836	0.00736741	0.776825	0.997914	0.983607	1.01243	0.0147117	0.0146464	0.319259	1.01482	0.986102	1.04437	0.00166377	0.0109276	0.878987	1.00167	0.980439	1.02335	0.00562293	0.0146024	0.701547	1.00564	0.977265	1.03484	-0.00390919	0.00295168	0.19048	65.8524	0.281554
AF	ebi-a-GCST90001547	69	0.00116308	0.00595014	0.845025	1.00116	0.989556	1.01291	0.00845041	0.00793492	0.290715	1.00849	0.992923	1.02429	-0.000513568	0.00841192	0.951317	0.999487	0.983143	1.0161	0.00279981	0.00616062	0.650938	1.0028	0.990768	1.01499	-0.0030903	0.0022447	0.173184	100.955	0.00583917
AF	ebi-a-GCST90001548	31	-0.00914936	0.0116924	0.433918	0.990892	0.968442	1.01386	-0.0119155	0.0194155	0.544192	0.988155	0.951258	1.02648	-0.00123934	0.0155769	0.936585	0.998761	0.968729	1.02972	0.0046215	0.0163376	0.779215	1.00463	0.972972	1.03732	0.000838533	0.00465395	0.858267	45.269	0.0364331
AF	ebi-a-GCST90001549	33	0.00103014	0.0103025	0.920354	1.00103	0.98102	1.02145	-0.0310412	0.0225169	0.177894	0.969436	0.927582	1.01318	-0.0111989	0.0146408	0.444325	0.988864	0.96089	1.01765	-0.0154819	0.0242343	0.527473	0.984637	0.938961	1.03254	0.00676848	0.00422547	0.119335	27.1245	0.71189
AF	ebi-a-GCST90001550	27	0.0108373	0.0137993	0.432247	1.0109	0.983921	1.03861	-0.00931312	0.0269745	0.732789	0.99073	0.939711	1.04452	0.0140484	0.0165467	0.395872	1.01415	0.981785	1.04758	0.0169752	0.0233858	0.474397	1.01712	0.971552	1.06483	0.00454383	0.00521776	0.392128	39.2574	0.0460622
AF	ebi-a-GCST90001551	40	-0.000329211	0.00250771	0.895554	0.999671	0.994769	1.0046	0.00100317	0.00258611	0.70025	1.001	0.995943	1.00609	0.00090091	0.00268512	0.737233	1.0009	0.995648	1.00618	0.000603098	0.00262401	0.819418	1.0006	0.99547	1.00576	-0.00442094	0.00209676	0.0416396	37.8902	0.520385
AF	ebi-a-GCST90001552	42	-0.000523832	0.00242449	0.828942	0.999476	0.994738	1.00424	-0.000327641	0.00256254	0.898902	0.999672	0.994664	1.00471	0.000794552	0.00253314	0.753777	1.00079	0.995838	1.00578	5.30683e-05	0.00238441	0.982351	1.00005	0.99539	1.00474	-0.000570551	0.00216059	0.793081	53.1636	0.0965336
AF	ebi-a-GCST90001553	38	-0.00029464	0.00258407	0.909221	0.999705	0.994655	1.00478	-0.000393757	0.00269485	0.884646	0.999606	0.99434	1.0049	0.000550179	0.00264199	0.835038	1.00055	0.995383	1.00574	7.99176e-05	0.00255428	0.975208	1.00008	0.995086	1.0051	0.000308705	0.00197956	0.876947	43.8689	0.203185
AF	ebi-a-GCST90001554	40	0.00274567	0.00533947	0.607097	1.00275	0.99231	1.0133	0.00640014	0.00702462	0.367985	1.00642	0.992659	1.02037	-4.65472e-05	0.00843673	0.995598	0.999953	0.983554	1.01663	0.0016267	0.00771216	0.834042	1.00163	0.986601	1.01688	-0.00169586	0.00211819	0.428331	37.6652	0.530728
AF	ebi-a-GCST90001555	44	0.000757656	0.00480353	0.87467	1.00076	0.99138	1.01022	-0.00278403	0.00581809	0.634767	0.99722	0.985913	1.00866	-0.000314183	0.00695473	0.963967	0.999686	0.986151	1.01341	0.000200592	0.00565469	0.971866	1.0002	0.989176	1.01135	0.0024205	0.00225214	0.28862	45.9278	0.351828
AF	ebi-a-GCST90001556	25	0.00190778	0.00635934	0.764179	1.00191	0.989499	1.01448	0.00672042	0.00826828	0.424669	1.00674	0.990559	1.02319	0.00102283	0.00835246	0.902536	1.00102	0.984769	1.01755	0.00156401	0.00771191	0.840997	1.00157	0.98654	1.01682	-0.00298004	0.00325589	0.369544	27.5554	0.279238
AF	ebi-a-GCST90001557	30	0.0217954	0.0121118	0.0719369	1.02203	0.998058	1.04659	-0.0102864	0.0258839	0.694083	0.989766	0.940806	1.04128	0.0113348	0.0164064	0.489641	1.0114	0.979394	1.04445	0.00347965	0.0195202	0.859759	1.00349	0.965818	1.04262	0.00789117	0.0056516	0.173605	39.1756	0.0983458
AF	ebi-a-GCST90001558	59	0.00289849	0.00601259	0.629756	1.0029	0.991153	1.01479	0.000365791	0.00957339	0.969654	1.00037	0.98177	1.01931	0.00446321	0.0085868	0.60322	1.00447	0.987709	1.02152	0.00489103	0.00970197	0.616082	1.0049	0.985974	1.02419	0.000899626	0.00263282	0.733836	60.246	0.394483
AF	ebi-a-GCST90001559	34	0.0071705	0.0077538	0.355084	1.0072	0.992005	1.02262	-0.000964124	0.011944	0.936167	0.999036	0.97592	1.0227	0.00744822	0.0105236	0.479092	1.00748	0.986908	1.02847	0.0130815	0.012304	0.295416	1.01317	0.989026	1.0379	0.00290839	0.00324114	0.376243	37.6975	0.263004
AF	ebi-a-GCST90001560	41	0.00185176	0.00251078	0.460806	1.00185	0.996935	1.0068	0.000311294	0.0026731	0.90789	1.00031	0.995084	1.00557	0.000888792	0.00338769	0.793044	1.00089	0.994265	1.00756	0.00062756	0.00249415	0.802629	1.00063	0.995748	1.00553	0.00326947	0.00194684	0.101074	39.4271	0.495871
AF	ebi-a-GCST90001561	50	0.00123524	0.00203132	0.543121	1.00124	0.997258	1.00523	0.00242585	0.00210393	0.254617	1.00243	0.998304	1.00657	0.00212979	0.00256957	0.40719	1.00213	0.997098	1.00719	0.00112365	0.00202433	0.581368	1.00112	0.99716	1.0051	-0.00349213	0.00200131	0.0873987	52.478	0.340767
AF	ebi-a-GCST90001562	49	0.00170892	0.0014698	0.244957	1.00171	0.998829	1.0046	0.00214816	0.00153582	0.168464	1.00215	0.999138	1.00517	0.0021812	0.00185033	0.238471	1.00218	0.998556	1.00582	0.00186872	0.00155993	0.236819	1.00187	0.998812	1.00494	-0.00188028	0.00190679	0.329136	33.0081	0.951207
AF	ebi-a-GCST90001563	5	-0.00782177	0.0210361	0.710022	0.992209	0.952131	1.03397	0.0178606	0.0161693	0.349968	1.01802	0.986264	1.0508	-0.000545283	0.0142932	0.969568	0.999455	0.971844	1.02785	-0.00269076	0.0136412	0.853248	0.997313	0.971001	1.02434	-0.0199005	0.00735231	0.0733686	10.9361	0.0272914
AF	ebi-a-GCST90001564	18	-0.0081489	0.0117476	0.487893	0.991884	0.969307	1.01499	-0.00653647	0.0162283	0.692439	0.993485	0.962382	1.02559	-0.00997193	0.0141809	0.481936	0.990078	0.962938	1.01798	-0.00511736	0.0149907	0.737009	0.994896	0.966089	1.02456	-0.000715346	0.0047973	0.883327	29.0922	0.0336855
AF	ebi-a-GCST90001565	16	-0.00348526	0.010812	0.747186	0.996521	0.975625	1.01786	0.000675844	0.0134719	0.960698	1.00068	0.974599	1.02745	-0.00520075	0.0122923	0.67223	0.994813	0.971131	1.01907	-0.00122526	0.0111448	0.913914	0.998775	0.977195	1.02083	-0.0023776	0.00438235	0.595978	23.0349	0.0834021
AF	ebi-a-GCST90001566	22	-0.00558542	0.0122192	0.647597	0.99443	0.970897	1.01853	-0.0107823	0.0213978	0.619838	0.989276	0.948644	1.03165	-0.00557372	0.0185097	0.763319	0.994442	0.959011	1.03118	-0.00278511	0.0176102	0.875847	0.997219	0.963386	1.03224	0.00138908	0.00464339	0.767911	24.075	0.289437
AF	ebi-a-GCST90001567	23	0.00413649	0.0111304	0.710161	1.00415	0.982476	1.02629	0.00319572	0.0161014	0.844583	1.0032	0.972035	1.03537	-0.00199522	0.0151528	0.895242	0.998007	0.968802	1.02809	-0.00436599	0.0139041	0.756473	0.995644	0.968877	1.02315	0.000293928	0.00355559	0.9349	30.2605	0.112269
AF	ebi-a-GCST90001568	34	0.00796137	0.0104327	0.445393	1.00799	0.987591	1.02882	0.0181862	0.0149592	0.232983	1.01835	0.988928	1.04865	0.014287	0.0121437	0.239396	1.01439	0.990531	1.03882	0.0119076	0.0109403	0.2843	1.01198	0.99051	1.03391	-0.00346342	0.00362682	0.346763	60.5878	0.00237869
AF	ebi-a-GCST90001569	26	-0.00944751	0.0127303	0.458011	0.990597	0.966186	1.01562	-0.0241325	0.0259276	0.361244	0.976156	0.927789	1.02704	-0.00888077	0.0166009	0.59268	0.991159	0.959427	1.02394	-0.00201892	0.0258143	0.938284	0.997983	0.948745	1.04978	0.00312101	0.00478251	0.520224	28.7643	0.273891
AF	ebi-a-GCST90001570	41	0.00162939	0.00500366	0.744697	1.00163	0.991856	1.0115	-0.00325565	0.00576475	0.575477	0.99675	0.985551	1.00808	-0.00223164	0.00606126	0.712739	0.997771	0.985987	1.0097	-0.00147112	0.00501675	0.770853	0.99853	0.98876	1.0084	0.0039907	0.00247266	0.114606	56.8442	0.0407823
AF	ebi-a-GCST90001571	31	-0.0114199	0.00948508	0.228595	0.988645	0.970435	1.0072	0.00548949	0.0160615	0.734982	1.0055	0.974344	1.03766	-0.0180891	0.0138327	0.190974	0.982073	0.955805	1.00906	-0.0129461	0.0170528	0.453669	0.987137	0.954689	1.02069	-0.00454634	0.00348494	0.202299	27.5443	0.594572
AF	ebi-a-GCST90001572	44	0.000406551	0.00483653	0.93301	1.00041	0.990968	1.00994	0.00496358	0.00583632	0.399889	1.00498	0.993545	1.01654	0.00235712	0.00663384	0.722351	1.00236	0.989411	1.01548	0.00257473	0.00607124	0.673617	1.00258	0.990718	1.01458	-0.00279419	0.00200294	0.170336	40.4307	0.583341
AF	ebi-a-GCST90001573	40	-0.00221202	0.00548095	0.68652	0.99779	0.987129	1.00857	0.00054684	0.00645363	0.932918	1.00055	0.987971	1.01328	0.00230669	0.00669626	0.73049	1.00231	0.98924	1.01555	0.00289605	0.00513698	0.576142	1.0029	0.992853	1.01305	-0.00221891	0.00270992	0.418	58.8286	0.0216194
AF	ebi-a-GCST90001574	42	-0.00405401	0.00457637	0.375694	0.995954	0.987061	1.00493	0.00101688	0.0054417	0.852709	1.00102	0.990398	1.01175	0.00185115	0.00626415	0.7676	1.00185	0.989628	1.01423	0.000725256	0.00570898	0.899532	1.00073	0.98959	1.01199	-0.00357098	0.00211016	0.0983694	41.6157	0.443828
AF	ebi-a-GCST90001575	46	-0.0111193	0.00906043	0.219733	0.988942	0.971535	1.00666	0.00533404	0.0137892	0.700749	1.00535	0.978541	1.03289	-0.00455325	0.0118772	0.701451	0.995457	0.972551	1.0189	-0.00649889	0.0111455	0.56274	0.993522	0.972054	1.01546	-0.00478036	0.00305564	0.124879	68.7094	0.0129607
AF	ebi-a-GCST90001576	18	0.0115914	0.0138931	0.404098	1.01166	0.984483	1.03959	0.00189449	0.0275685	0.946064	1.0019	0.949196	1.05752	0.0141521	0.0208475	0.49724	1.01425	0.973645	1.05655	0.011812	0.0225314	0.606875	1.01188	0.968168	1.05757	0.0020941	0.00514231	0.689236	16.0604	0.519554
AF	ebi-a-GCST90001577	36	0.00502817	0.00960474	0.60062	1.00504	0.986298	1.02414	0.00246328	0.0165891	0.882835	1.00247	0.970396	1.0356	0.0172638	0.015857	0.276278	1.01741	0.986279	1.04953	0.0216263	0.0172691	0.218759	1.02186	0.987853	1.05704	0.00059746	0.00313895	0.850177	34.5382	0.490255
AF	ebi-a-GCST90001578	29	-0.00982723	0.0118269	0.406017	0.990221	0.967531	1.01344	-0.00885426	0.0266539	0.742308	0.991185	0.940733	1.04434	-0.00687833	0.0172825	0.690634	0.993145	0.960067	1.02736	-0.00507357	0.0232374	0.82875	0.994939	0.950641	1.0413	-0.000182312	0.00445537	0.967661	29.3485	0.395015
AF	ebi-a-GCST90001579	34	-0.0091234	0.00884989	0.302585	0.990918	0.973878	1.00826	0.00331907	0.0137703	0.811069	1.00332	0.976607	1.03077	0.00241697	0.0123206	0.844474	1.00242	0.978503	1.02692	0.00114786	0.0136808	0.933641	1.00115	0.97466	1.02836	-0.00407486	0.00346887	0.248785	41.9816	0.135852
AF	ebi-a-GCST90001580	61	-0.0210494	0.00611163	0.000572869	0.979171	0.967511	0.99097	-0.0119794	0.0119019	0.31828	0.988092	0.965309	1.01141	-0.0245591	0.00928046	0.00813722	0.97574	0.958152	0.993651	-0.0259375	0.0110305	0.0220028	0.974396	0.953556	0.995692	-0.00252683	0.00284525	0.378099	55.7862	0.630354
AF	ebi-a-GCST90001581	33	0.00408316	0.00140952	0.0037694	1.00409	1.00132	1.00687	0.00332408	0.00130001	0.0156746	1.00333	1.00078	1.00589	0.00366722	0.00161307	0.0229991	1.00367	1.00051	1.00685	0.00330075	0.00151792	0.03717	1.00331	1.00033	1.0063	0.00610347	0.00212606	0.00731666	41.5709	0.119812
AF	ebi-a-GCST90001582	30	0.00616747	0.00820401	0.452194	1.00619	0.990137	1.0225	-0.00658934	0.0100523	0.517492	0.993432	0.974051	1.0132	-0.00357599	0.0100585	0.722199	0.99643	0.976979	1.01627	-0.00748442	0.00904697	0.414832	0.992544	0.975099	1.0103	0.0057749	0.00286855	0.0538001	39.0279	0.101131
AF	ebi-a-GCST90001583	29	0.00698525	0.00751178	0.352419	1.00701	0.992292	1.02195	9.85297e-05	0.00920636	0.99154	1.0001	0.982214	1.01831	-0.000364609	0.0102913	0.971738	0.999635	0.979674	1.02	0.000349598	0.00849844	0.967479	1.00035	0.983825	1.01715	0.00382413	0.00301733	0.215839	37.1496	0.115597
AF	ebi-a-GCST90001584	37	-0.025064	0.0087567	0.00420631	0.975248	0.958652	0.99213	-0.0042495	0.0137567	0.759226	0.99576	0.969269	1.02297	-0.0210084	0.0127651	0.0998111	0.979211	0.955015	1.00402	-0.0255673	0.015776	0.113821	0.974757	0.945078	1.00537	-0.00542856	0.00283155	0.0634086	41.6935	0.236922
AF	ebi-a-GCST90001585	70	-0.0245373	0.0055014	8.18862e-06	0.975761	0.965296	0.98634	-0.0115726	0.0118258	0.33125	0.988494	0.965846	1.01167	-0.0277143	0.00821934	0.000746669	0.972666	0.957122	0.988463	-0.0284375	0.0106756	0.00960987	0.971963	0.951837	0.992515	-0.00369607	0.00298438	0.219799	60.6692	0.752545
AF	ebi-a-GCST90001586	44	0.00872264	0.00607742	0.151215	1.00876	0.996816	1.02085	0.00227769	0.0081486	0.781218	1.00228	0.9864	1.01842	0.00158332	0.00893837	0.8594	1.00158	0.98419	1.01929	0.00109595	0.00813416	0.893451	1.0011	0.985263	1.01718	0.00285141	0.00241517	0.244394	44.7495	0.39825
AF	ebi-a-GCST90001587	43	-0.0184834	0.00881376	0.0359841	0.981686	0.964873	0.998792	-0.00589719	0.0202558	0.772415	0.99412	0.955425	1.03438	-0.0188899	0.0139583	0.175957	0.981287	0.954805	1.0085	0.0138797	0.0218169	0.528104	1.01398	0.971532	1.05828	-0.00266234	0.00385212	0.493375	43.5355	0.405888
AF	ebi-a-GCST90001588	38	-0.00327176	0.00839271	0.69666	0.996734	0.980472	1.01327	0.0186884	0.0168394	0.274443	1.01886	0.985785	1.05305	0.00384869	0.0127635	0.763004	1.00386	0.979055	1.02929	0.0149782	0.0196155	0.449955	1.01509	0.976805	1.05488	-0.0044862	0.00298239	0.141245	33.4204	0.637624
AF	ebi-a-GCST90001589	22	0.0046197	0.0141653	0.744328	1.00463	0.977121	1.03291	0.0194233	0.029016	0.510896	1.01961	0.963244	1.07928	0.0277587	0.0173913	0.110462	1.02815	0.993692	1.0638	0.0332522	0.0207557	0.124074	1.03381	0.992599	1.07673	-0.00315119	0.00536328	0.563411	30.2288	0.0874859
AF	ebi-a-GCST90001590	24	-0.0109317	0.0124655	0.380509	0.989128	0.965254	1.01359	0.0217641	0.0166254	0.204013	1.022	0.989237	1.05585	-0.00513461	0.0142535	0.718672	0.994879	0.967469	1.02306	0.00400597	0.0143593	0.782752	1.00401	0.976151	1.03267	-0.00977599	0.00369949	0.0148722	42.7164	0.00748189
AF	ebi-a-GCST90001591	28	-0.00298574	0.0103912	0.773856	0.997019	0.976918	1.01753	0.0201548	0.0165583	0.234461	1.02036	0.987776	1.05402	-0.0091507	0.0146173	0.531302	0.990891	0.962905	1.01969	-0.00155866	0.0150313	0.918178	0.998443	0.969456	1.0283	-0.00695075	0.00391063	0.0872034	27.8513	0.418669
AF	ebi-a-GCST90001592	50	0.0106096	0.00605264	0.0796212	1.01067	0.998747	1.02273	0.0151265	0.0085017	0.0815336	1.01524	0.998464	1.0323	0.0105093	0.00823519	0.201904	1.01056	0.994384	1.02701	0.0118575	0.00833884	0.161372	1.01193	0.995523	1.0286	-0.00165339	0.0021756	0.450991	56.2357	0.222324
AF	ebi-a-GCST90001593	37	0.00888495	0.0101677	0.382204	1.00892	0.989017	1.02923	-0.000714147	0.0194448	0.970911	0.999286	0.961918	1.03811	0.00701812	0.014365	0.625154	1.00704	0.979085	1.0358	0.00446852	0.0140435	0.752178	1.00448	0.977207	1.03251	0.00233428	0.00401634	0.564832	55.4503	0.020166
AF	ebi-a-GCST90001594	20	-0.00209883	0.0107215	0.844799	0.997903	0.977152	1.0191	-0.000316955	0.0200362	0.987553	0.999683	0.961185	1.03972	-0.00115925	0.0152378	0.939358	0.998841	0.969451	1.02912	0.00322429	0.0198135	0.872448	1.00323	0.965016	1.04296	-0.000470531	0.00446963	0.917324	14.2791	0.767185
AF	ebi-a-GCST90001595	8	-0.008559	0.0221728	0.699487	0.991478	0.949312	1.03552	-0.0476122	0.0663829	0.500185	0.953503	0.837174	1.086	-0.025044	0.0307261	0.415031	0.975267	0.918267	1.03581	-0.0338685	0.0346118	0.360414	0.966699	0.903294	1.03455	0.00720006	0.0115358	0.555503	6.04824	0.534129
AF	ebi-a-GCST90001596	37	0.0060824	0.00965511	0.528716	1.0061	0.98724	1.02532	0.0115266	0.0142036	0.422549	1.01159	0.98382	1.04015	0.00260115	0.0130943	0.842538	1.0026	0.9772	1.02867	0.00488053	0.0113366	0.66939	1.00489	0.98281	1.02747	-0.0021733	0.00412186	0.601338	58.3828	0.0105528
AF	ebi-a-GCST90001597	33	0.00450875	0.011361	0.69147	1.00452	0.982398	1.02714	0.0216735	0.0242489	0.378319	1.02191	0.974477	1.07165	0.0226981	0.0146023	0.120085	1.02296	0.994095	1.05266	0.0239996	0.0171437	0.171162	1.02429	0.990444	1.05929	-0.00494918	0.00616714	0.428369	44.844	0.0653713
AF	ebi-a-GCST90001598	27	0.0125873	0.0134739	0.350199	1.01267	0.986274	1.03977	0.022322	0.0364315	0.5456	1.02257	0.952101	1.09826	0.00340449	0.0179106	0.849245	1.00341	0.968797	1.03926	0.0098051	0.0379891	0.798359	1.00985	0.937392	1.08792	-0.00165236	0.00572874	0.775393	35.1162	0.109158
AF	ebi-a-GCST90001599	22	-0.0127125	0.0110282	0.249022	0.987368	0.966255	1.00894	-0.00451733	0.0216378	0.836739	0.995493	0.954157	1.03862	-0.0201971	0.0154471	0.191042	0.980005	0.950779	1.01013	-0.0166169	0.0224543	0.467473	0.98352	0.941174	1.02777	-0.00174785	0.0039705	0.664507	18.7343	0.602182
AF	ebi-a-GCST90001600	13	0.00709951	0.0127412	0.577386	1.00712	0.982285	1.03259	-0.00944671	0.0263419	0.726668	0.990598	0.940751	1.04309	0.00155908	0.0160861	0.922789	1.00156	0.970475	1.03364	-0.000741311	0.0160556	0.963933	0.999259	0.968303	1.0312	0.00960004	0.0132916	0.485204	14.868	0.248735
AF	ebi-a-GCST90001601	20	-0.0119064	0.012296	0.332885	0.988164	0.964634	1.01227	0.0150642	0.0160398	0.360075	1.01518	0.983759	1.0476	-0.00130093	0.0142444	0.927231	0.9987	0.971203	1.02698	-0.000681724	0.0148244	0.963801	0.999319	0.9707	1.02878	-0.00969667	0.00417031	0.0319554	31.2514	0.03788
AF	ebi-a-GCST90001602	25	0.0144904	0.00775596	0.0617217	1.0146	0.999289	1.03014	0.0216854	0.0101311	0.0431474	1.02192	1.00183	1.04242	0.0168795	0.0115012	0.142206	1.01702	0.994353	1.04021	0.0174754	0.0102662	0.101634	1.01763	0.997357	1.03831	-0.00318879	0.00290596	0.283855	24.6046	0.427496
AF	ebi-a-GCST90001603	28	-0.00887686	0.00981899	0.365968	0.991162	0.97227	1.01042	-0.00336919	0.0187147	0.858525	0.996636	0.960741	1.03387	-0.00742805	0.0157272	0.636708	0.992599	0.962469	1.02367	-0.00624656	0.017775	0.727998	0.993773	0.959747	1.02901	-0.00132642	0.00381231	0.730694	27.1128	0.457722
AF	ebi-a-GCST90001604	19	0.00375357	0.0124897	0.76377	1.00376	0.979487	1.02864	-0.0286962	0.0384249	0.465381	0.971712	0.901217	1.04772	0.000974274	0.0169264	0.9541	1.00097	0.968311	1.03474	-0.0141714	0.0336381	0.67853	0.985928	0.923022	1.05312	0.00638899	0.00715463	0.384331	16.0252	0.590788
AF	ebi-a-GCST90001605	22	0.00126738	0.00913362	0.88964	1.00127	0.983503	1.01935	0.0104702	0.0119338	0.39071	1.01053	0.987163	1.03444	0.00921743	0.0119139	0.439125	1.00926	0.985966	1.0331	0.00950545	0.010599	0.379979	1.00955	0.988795	1.03074	-0.00393928	0.00333076	0.250799	24.5923	0.265255
AF	ebi-a-GCST90001606	17	0.0202867	0.0129898	0.118348	1.02049	0.99484	1.04681	0.046213	0.0222906	0.0557924	1.0473	1.00253	1.09407	0.0439458	0.0185635	0.0179172	1.04493	1.00759	1.08364	0.0483294	0.0265997	0.0880086	1.04952	0.996201	1.10568	-0.00681286	0.00479825	0.176097	16.5171	0.417488
AF	ebi-a-GCST90001607	39	-0.0106248	0.0110474	0.33618	0.989431	0.968238	1.01109	0.0335801	0.0364593	0.363001	1.03415	0.962828	1.11076	-0.0106426	0.0148906	0.474781	0.989414	0.960955	1.01872	-0.0213467	0.0212588	0.321665	0.97888	0.93893	1.02053	-0.007996	0.00628996	0.21158	52.7679	0.0561152
AF	ebi-a-GCST90001608	26	-0.00364887	0.0119655	0.760406	0.996358	0.973263	1.02	0.0464401	0.0253497	0.0793936	1.04754	0.99676	1.1009	-0.00289789	0.0158741	0.855147	0.997106	0.966561	1.02862	-0.00288706	0.0185255	0.877408	0.997117	0.961561	1.03399	-0.0127791	0.00580934	0.0376972	29.623	0.238717
AF	ebi-a-GCST90001609	39	0.0283302	0.0114227	0.0131323	1.02874	1.00596	1.05203	0.0367423	0.0231385	0.120813	1.03743	0.991428	1.08556	0.0393108	0.0123037	0.00139808	1.04009	1.01531	1.06548	0.03336	0.0131136	0.0151504	1.03392	1.00769	1.06084	-0.00212172	0.00505719	0.677244	87.403	9.19119e-06
AF	ebi-a-GCST90001610	63	0.0188964	0.00948339	0.0463078	1.01908	1.00031	1.0382	0.0229677	0.023669	0.335694	1.02323	0.976849	1.07182	0.0201047	0.01108	0.0696003	1.02031	0.998389	1.04271	0.01213	0.0158117	0.445902	1.0122	0.981316	1.04406	-0.000868968	0.00462157	0.851482	124.973	3.84961e-06
AF	ebi-a-GCST90001611	56	0.0118407	0.0109022	0.277443	1.01191	0.990518	1.03377	0.0228581	0.0286778	0.428903	1.02312	0.9672	1.08228	0.00473452	0.0122737	0.699685	1.00475	0.980864	1.02921	0.00780591	0.0158401	0.62412	1.00784	0.977027	1.03962	-0.0023034	0.00553832	0.679129	124.803	2.42532e-07
AF	ebi-a-GCST90001612	31	0.00582293	0.0110048	0.596717	1.00584	0.984377	1.02777	0.0071445	0.0167439	0.672754	1.00717	0.974653	1.04077	0.00848016	0.012976	0.513418	1.00852	0.98319	1.03449	0.0101186	0.0114759	0.384932	1.01017	0.987702	1.03315	-0.000518264	0.00488431	0.916227	53.7206	0.00493824
AF	ebi-a-GCST90001613	29	0.00287108	0.00790702	0.716526	1.00288	0.987453	1.01854	0.00800994	0.0106962	0.460419	1.00804	0.987129	1.0294	-0.00747951	0.0112253	0.505215	0.992548	0.970949	1.01463	-0.00971491	0.0107535	0.37401	0.990332	0.969678	1.01143	-0.00206773	0.00286781	0.477098	35.6016	0.153025
AF	ebi-a-GCST90001614	35	-0.00141561	0.0120149	0.90621	0.998585	0.975344	1.02238	0.0495418	0.0483094	0.312581	1.05079	0.955859	1.15515	-0.0157168	0.0153792	0.306805	0.984406	0.955176	1.01453	-0.0338021	0.0277483	0.231546	0.966763	0.915588	1.0208	-0.00851825	0.00782325	0.284114	47.2872	0.0645303
AF	ebi-a-GCST90001615	36	-0.0141542	0.0117649	0.228941	0.985945	0.963471	1.00894	-0.0041993	0.0240249	0.862282	0.99581	0.950005	1.04382	0.00237206	0.0147714	0.872421	1.00237	0.97377	1.03182	0.0013229	0.0186007	0.943706	1.00132	0.965476	1.0385	-0.00232955	0.00488435	0.636456	52.5429	0.0287284
AF	ebi-a-GCST90001616	19	-0.00425747	0.00962474	0.658239	0.995752	0.977143	1.01471	0.0039865	0.0131301	0.765104	1.00399	0.978486	1.03017	0.00276816	0.0130907	0.832528	1.00277	0.97737	1.02883	0.00538506	0.0127595	0.677991	1.0054	0.980568	1.03086	-0.00329172	0.00354976	0.366746	18.5896	0.417496
AF	ebi-a-GCST90001617	23	-0.00418885	0.00821493	0.610117	0.99582	0.979914	1.01198	0.00848392	0.00913869	0.363774	1.00852	0.990616	1.02675	0.00728854	0.0101494	0.472681	1.00732	0.987475	1.02755	0.00642097	0.0085644	0.461361	1.00644	0.989688	1.02348	-0.00742181	0.00309835	0.0260016	29.9036	0.120826
AF	ebi-a-GCST90001618	60	0.00171554	0.0059845	0.774369	1.00172	0.990036	1.01354	0.00267008	0.0102657	0.795711	1.00267	0.982701	1.02305	-0.00367231	0.00878077	0.675785	0.996334	0.979334	1.01363	-0.00676071	0.00963243	0.48552	0.993262	0.974686	1.01219	-0.00029875	0.00259908	0.908886	70.0822	0.153145
AF	ebi-a-GCST90001619	56	-0.00114051	0.00613542	0.852531	0.99886	0.98692	1.01094	-0.00109499	0.00858965	0.899036	0.998906	0.982229	1.01587	0.00401116	0.00881328	0.649018	1.00402	0.986825	1.02151	0.000520166	0.00903086	0.954277	1.00052	0.982966	1.01839	-2.04e-05	0.00267021	0.993927	80.3935	0.0143916
AF	ebi-a-GCST90001620	55	-0.00273985	0.00646575	0.67175	0.997264	0.984705	1.00998	-0.00616635	0.00988222	0.535315	0.993853	0.974788	1.01329	-0.0063577	0.0103733	0.53995	0.993662	0.973664	1.01407	-0.0158038	0.0113432	0.169255	0.98432	0.962678	1.00645	0.00128401	0.00278496	0.646649	75.5369	0.0280924
AF	ebi-a-GCST90001621	46	-0.00433633	0.00811105	0.592913	0.995673	0.979969	1.01163	-0.00294447	0.0145596	0.840665	0.99706	0.969009	1.02592	-0.0111063	0.0123058	0.366774	0.988955	0.965388	1.0131	-0.0240051	0.0148633	0.113288	0.976281	0.94825	1.00514	-0.000366038	0.00316367	0.908416	56.9691	0.108716
AF	ebi-a-GCST90001622	57	-0.0081024	0.00845257	0.337774	0.99193	0.975632	1.0085	0.00572538	0.0156457	0.715815	1.00574	0.975368	1.03706	-0.0181996	0.0124678	0.144365	0.981965	0.95826	1.00626	-0.0200168	0.0155238	0.20255	0.980182	0.950808	1.01046	-0.00355974	0.00339065	0.298369	76.1343	0.0380104
AF	ebi-a-GCST90001623	49	-0.0107693	0.00909607	0.236432	0.989288	0.971807	1.00708	0.0035712	0.0169606	0.834141	1.00358	0.970764	1.0375	-0.0190723	0.0122371	0.119099	0.981108	0.957857	1.00492	-0.0234678	0.0150068	0.124433	0.976805	0.948493	1.00596	-0.00350077	0.00349461	0.321589	69.8769	0.0212649
AF	ebi-a-GCST90001624	28	-0.00620261	0.00906903	0.494018	0.993817	0.976307	1.01164	0.00433897	0.0139228	0.757796	1.00435	0.977312	1.03213	-0.000836726	0.0115798	0.942397	0.999164	0.976742	1.0221	0.00218336	0.0119295	0.856148	1.00219	0.979025	1.02589	-0.00353492	0.00354223	0.327508	37.0042	0.094989
AF	ebi-a-GCST90001625	31	0.00197088	0.0100908	0.845147	1.00197	0.98235	1.02199	0.00928129	0.0171512	0.592541	1.00932	0.975959	1.04383	-0.00325836	0.0147304	0.824937	0.996747	0.968381	1.02594	-0.000528526	0.0167783	0.975079	0.999472	0.967138	1.03289	-0.00169392	0.00319261	0.599753	32.5461	0.342575
AF	ebi-a-GCST90001626	30	0.00511345	0.0100137	0.6096	1.00513	0.985591	1.02505	0.0145891	0.0180157	0.424885	1.0147	0.979491	1.05117	0.00710392	0.0151428	0.638978	1.00713	0.977677	1.03747	0.00938903	0.0157582	0.555919	1.00943	0.978732	1.0411	-0.00209974	0.00331866	0.532058	24.5923	0.699221
AF	ebi-a-GCST90001627	67	0.00952144	0.00581996	0.10184	1.00957	0.998116	1.02115	0.0136367	0.00965419	0.162568	1.01373	0.994728	1.03309	0.0105735	0.00919248	0.250048	1.01063	0.992584	1.029	0.0149908	0.00984908	0.132773	1.0151	0.995696	1.03489	-0.00129188	0.0024105	0.593831	77.8273	0.151291
AF	ebi-a-GCST90001628	59	0.00181047	0.00572373	0.751767	1.00181	0.990636	1.01311	0.000595389	0.00839725	0.943723	1.0006	0.984262	1.0172	-0.000712464	0.00929739	0.938917	0.999288	0.981243	1.01766	-0.00128875	0.00960734	0.893755	0.998712	0.980082	1.0177	0.000487482	0.00244698	0.842801	71.3416	0.112068
AF	ebi-a-GCST90001629	62	0.00342011	0.00678215	0.614063	1.00343	0.990176	1.01685	-0.00199292	0.0112841	0.860406	0.998009	0.976179	1.02033	-0.00236633	0.010363	0.819378	0.997636	0.977577	1.01811	-0.00552633	0.0130892	0.674359	0.994489	0.9693	1.02033	0.0016848	0.00279859	0.54943	83.5354	0.0293118
AF	ebi-a-GCST90001630	36	0.00606957	0.00981185	0.536183	1.00609	0.986925	1.02562	0.00794011	0.0199278	0.692795	1.00797	0.969361	1.04812	-0.00100512	0.0133088	0.939798	0.998995	0.973273	1.0254	-0.00187644	0.0191722	0.922591	0.998125	0.961314	1.03635	-0.000370108	0.0034159	0.914356	40.3097	0.247007
AF	ebi-a-GCST90001631	34	-0.0086236	0.00952901	0.365474	0.991413	0.973069	1.0101	0.0100972	0.0176668	0.571629	1.01015	0.975769	1.04574	-0.00635549	0.0139971	0.649788	0.993665	0.966775	1.0213	-0.00143661	0.0171646	0.933804	0.998564	0.965529	1.03273	-0.00433454	0.00344447	0.21735	31.6669	0.533432
AF	ebi-a-GCST90001632	35	-0.0161426	0.00941458	0.0864122	0.983987	0.965996	1.00231	0.00544029	0.0177176	0.760731	1.00546	0.971138	1.04098	-0.0119813	0.0141534	0.397258	0.98809	0.961057	1.01588	-0.00857449	0.017118	0.619666	0.991462	0.958749	1.02529	-0.00467452	0.0032508	0.159862	30.1822	0.655348
AF	ebi-a-GCST90001633	55	0.00485736	0.00861854	0.57303	1.00487	0.988037	1.02199	0.0154956	0.0165231	0.352595	1.01562	0.983252	1.04905	0.00794312	0.0123549	0.520281	1.00797	0.983859	1.03268	0.0109069	0.0157926	0.492753	1.01097	0.980153	1.04275	-0.00275309	0.00364281	0.453139	68.2013	0.0925515
AF	ebi-a-GCST90001634	52	-0.00322789	0.00789883	0.682793	0.996777	0.981464	1.01233	0.00269379	0.0161828	0.868466	1.0027	0.971393	1.03501	0.00143812	0.0116358	0.901636	1.00144	0.978859	1.02454	0.00619649	0.014067	0.661437	1.00622	0.978852	1.03434	-0.00155696	0.00370407	0.676039	53.7157	0.37068
AF	ebi-a-GCST90001635	59	-0.00133474	0.00836384	0.873209	0.998666	0.982428	1.01517	0.00513103	0.017186	0.766363	1.00514	0.97185	1.03958	0.00339982	0.0110696	0.758744	1.00341	0.98187	1.02541	0.0120264	0.0137534	0.385488	1.0121	0.985181	1.03975	-0.00170719	0.00395533	0.667648	78.1222	0.0402383
AF	ebi-a-GCST90001636	12	-0.0148422	0.0231924	0.522198	0.985267	0.941483	1.03109	-0.17314	0.0717258	0.0364388	0.84102	0.730722	0.967967	-0.00996717	0.0265441	0.707293	0.990082	0.939889	1.04296	-0.0202674	0.0400477	0.622788	0.979937	0.905959	1.05995	0.0277161	0.0120761	0.0446233	21.9377	0.0248606
AF	ebi-a-GCST90001637	59	0.00970292	0.00774947	0.210543	1.00975	0.994529	1.0252	0.0240296	0.0166379	0.154137	1.02432	0.991456	1.05827	0.00734731	0.0119204	0.537655	1.00737	0.984111	1.03119	0.0106879	0.0168246	0.52776	1.01075	0.977958	1.04463	-0.00357613	0.00367503	0.334621	57.3919	0.497867
AF	ebi-a-GCST90001638	59	0.00252649	0.00796468	0.751083	1.00253	0.987001	1.0183	0.0241341	0.017048	0.162317	1.02443	0.990763	1.05924	0.00327017	0.0121898	0.788491	1.00328	0.979589	1.02753	0.00722044	0.0163817	0.661024	1.00725	0.975419	1.04011	-0.0052571	0.00367631	0.158178	60.2318	0.394976
AF	ebi-a-GCST90001639	20	-0.00120622	0.0114094	0.915804	0.998795	0.976707	1.02138	0.000333735	0.0219483	0.988035	1.00033	0.958213	1.04431	0.00201215	0.015873	0.899126	1.00201	0.97132	1.03368	0.00994498	0.0239132	0.682159	1.00999	0.963748	1.05846	-0.000340657	0.00414767	0.935448	16.9899	0.590551
AF	ebi-a-GCST90001640	7	-0.00173327	0.02128	0.935084	0.998268	0.957488	1.04079	0.00371855	0.0708325	0.960165	1.00373	0.873617	1.15321	0.00747707	0.0278737	0.788508	1.00751	0.953939	1.06408	0.0258703	0.0400544	0.542255	1.02621	0.948725	1.11002	-0.00100066	0.0124004	0.938814	3.26753	0.774597
AF	ebi-a-GCST90001641	21	0.00805584	0.00970658	0.406575	1.00809	0.989091	1.02745	0.00223288	0.0145814	0.879909	1.00224	0.973997	1.03129	0.00693935	0.0133651	0.603611	1.00696	0.980928	1.03369	0.00798696	0.0163225	0.629937	1.00802	0.976281	1.04079	0.00192518	0.00359749	0.598758	11.7691	0.923794
AF	ebi-a-GCST90001642	35	0.00574215	0.0105541	0.586395	1.00576	0.985167	1.02678	-0.0105671	0.0200271	0.601281	0.989489	0.9514	1.0291	0.0120549	0.0141221	0.393313	1.01213	0.984497	1.04053	0.0103613	0.0202063	0.611424	1.01042	0.97118	1.05123	0.00339879	0.00354538	0.344706	45.4685	0.0903996
AF	ebi-a-GCST90001643	33	0.00551902	0.00618119	0.371925	1.00553	0.993426	1.01779	0.00902204	0.00758805	0.243475	1.00906	0.994167	1.02418	0.0016694	0.00643925	0.79544	1.00167	0.989108	1.01439	0.00540577	0.00507364	0.294641	1.00542	0.995472	1.01547	-0.00294366	0.00365766	0.427069	59.9945	0.0019503
AF	ebi-a-GCST90001644	41	0.00420798	0.0086129	0.625149	1.00422	0.987407	1.02131	-0.041752	0.0145612	0.00664384	0.959108	0.932122	0.986875	-0.00413266	0.0116453	0.722682	0.995876	0.973403	1.01887	-0.0212824	0.0190986	0.271782	0.978942	0.942975	1.01628	0.0103302	0.00277039	0.00061034	49.3657	0.147253
AF	ebi-a-GCST90001645	26	-0.000626084	0.00985213	0.94933	0.999374	0.980261	1.01886	0.00767913	0.0166484	0.648769	1.00771	0.975357	1.04113	-0.00244537	0.0130844	0.851746	0.997558	0.9723	1.02347	-0.00015208	0.0164041	0.992677	0.999848	0.968212	1.03252	-0.00227804	0.00365609	0.539107	27.8763	0.313579
AF	ebi-a-GCST90001646	33	-0.00536151	0.00569882	0.346802	0.994653	0.983605	1.00583	-0.0106096	0.00704991	0.142466	0.989447	0.975869	1.00321	-0.000177391	0.00665669	0.97874	0.999823	0.986863	1.01295	-0.00605697	0.0058004	0.304202	0.993961	0.982725	1.00533	0.00450668	0.00362027	0.222517	49.9514	0.0225346
AF	ebi-a-GCST90001647	35	-0.00822348	0.0072994	0.259913	0.99181	0.977722	1.0061	-0.0193597	0.0090617	0.0401506	0.980826	0.96356	0.998402	-0.0146132	0.00894202	0.102214	0.985493	0.968371	1.00292	-0.0214127	0.00908232	0.0242876	0.978815	0.961545	0.996395	0.00625658	0.00322024	0.0606011	54.2303	0.0152031
AF	ebi-a-GCST90001648	65	-0.0125532	0.00638969	0.0494595	0.987525	0.975235	0.999971	-0.0115017	0.0146444	0.435162	0.988564	0.960593	1.01735	-0.0211394	0.0100202	0.0348867	0.979082	0.960041	0.998501	-0.027602	0.0128967	0.0361524	0.972775	0.948494	0.997678	-0.000258058	0.00322772	0.93653	72.3618	0.221392
AF	ebi-a-GCST90001649	72	-0.0159148	0.00615479	0.00971671	0.984211	0.97241	0.996156	-0.00183184	0.0126773	0.885523	0.99817	0.973673	1.02328	-0.020528	0.00889713	0.02104	0.979681	0.962745	0.996915	-0.0255841	0.013545	0.0629998	0.97474	0.949203	1.00096	-0.00359761	0.00283497	0.208641	95.6021	0.0274536
AF	ebi-a-GCST90001650	74	-0.0143092	0.0058631	0.0146648	0.985793	0.974529	0.997186	-0.0128019	0.0124518	0.307336	0.98728	0.963476	1.01167	-0.0204388	0.00922969	0.0267973	0.979769	0.962204	0.997654	-0.0287236	0.0128827	0.0288487	0.971685	0.947457	0.996533	-0.000377987	0.00274927	0.89103	85.251	0.154664
AF	ebi-a-GCST90001651	26	0.0160945	0.00908981	0.0766263	1.01622	0.99828	1.03449	0.0236706	0.0135012	0.0923289	1.02395	0.997212	1.05141	0.0187267	0.0150239	0.212596	1.0189	0.989337	1.04935	0.019116	0.0148287	0.209156	1.0193	0.990101	1.04936	-0.00237881	0.00313447	0.455292	16.2294	0.907826
AF	ebi-a-GCST90001652	26	-0.00504604	0.00898409	0.574345	0.994967	0.9776	1.01264	0.00557107	0.0141497	0.697262	1.00559	0.978081	1.03387	0.00841291	0.014159	0.552397	1.00845	0.980847	1.03683	0.00831829	0.015445	0.594943	1.00835	0.978285	1.03934	-0.00318448	0.00327883	0.341123	22.5121	0.606029
AF	ebi-a-GCST90001653	34	-0.0165307	0.00740273	0.0255456	0.983605	0.969437	0.997981	-0.00868626	0.0108682	0.430047	0.991351	0.970457	1.0127	-0.0112466	0.0107703	0.296381	0.988816	0.968161	1.00991	-0.0102851	0.00996687	0.309612	0.989768	0.97062	1.00929	-0.00272665	0.00276588	0.331618	32.3275	0.500413
AF	ebi-a-GCST90001654	42	-0.000916694	0.0101722	0.928194	0.999084	0.979362	1.0192	0.00857486	0.0169936	0.616613	1.00861	0.975571	1.04277	0.00327334	0.0136162	0.81002	1.00328	0.976858	1.03041	0.00855671	0.0125853	0.500391	1.00859	0.984019	1.03378	-0.00263833	0.00377056	0.488152	69.7572	0.00336622
AF	ebi-a-GCST90001655	25	-1.51969e-05	0.0128445	0.999056	0.999985	0.975124	1.02548	0.00580052	0.0196133	0.770079	1.00582	0.967885	1.04524	0.00858823	0.0135019	0.524727	1.00863	0.982283	1.03567	0.00854302	0.0119494	0.481546	1.00858	0.985232	1.03248	-0.00190585	0.00479062	0.694424	48.4875	0.00219555
AF	ebi-a-GCST90001656	34	0.0165307	0.00740273	0.0255456	1.01667	1.00202	1.03153	0.00868626	0.0108682	0.430047	1.00872	0.987464	1.03044	0.0112466	0.011246	0.317281	1.01131	0.989263	1.03385	0.0102851	0.00971758	0.297561	1.01034	0.991277	1.02977	0.00272665	0.00276588	0.331618	32.3275	0.500413
AF	ebi-a-GCST90001657	13	-0.000913776	0.0197494	0.963096	0.999087	0.961152	1.03852	0.0419684	0.032463	0.222572	1.04286	0.978574	1.11137	0.018736	0.0230371	0.416047	1.01891	0.973929	1.06597	0.00707329	0.0272595	0.799663	1.0071	0.954703	1.06237	-0.00964415	0.00599046	0.135715	17.605	0.12822
AF	ebi-a-GCST90001658	239	0.00016533	0.00297376	0.955663	1.00017	0.994353	1.00601	0.00237445	0.00539532	0.66027	1.00238	0.991833	1.01303	2.58965e-05	0.00476821	0.995667	1.00003	0.990723	1.00942	-0.00407276	0.00684287	0.552287	0.995936	0.982667	1.00938	-0.00075329	0.001534	0.623837	262.749	0.129746
AF	ebi-a-GCST90001659	246	-0.00104142	0.00308388	0.735591	0.998959	0.992939	1.00502	0.00363521	0.00611146	0.552516	1.00364	0.991691	1.01574	-0.00497077	0.00468134	0.288314	0.995042	0.985953	1.00421	-0.00916664	0.0080983	0.258774	0.990875	0.975272	1.00673	-0.00151912	0.00171366	0.376234	281.582	0.0540717
AF	ebi-a-GCST90001660	230	0.00164454	0.0028965	0.570192	1.00165	0.995976	1.00735	0.0123019	0.00552547	0.0269657	1.01238	1.00147	1.0234	-0.00544091	0.00467438	0.24443	0.994574	0.985503	1.00373	-0.00742132	0.00757233	0.328092	0.992606	0.977983	1.00745	-0.0036301	0.00160809	0.0249302	247.666	0.189289
AF	ebi-a-GCST90001661	35	-0.00225988	0.00894248	0.80049	0.997743	0.980407	1.01538	-0.0119045	0.0141576	0.406478	0.988166	0.961123	1.01597	-0.00672108	0.0123142	0.585205	0.993301	0.969614	1.01757	-0.0105037	0.0109008	0.342067	0.989551	0.968633	1.01092	0.00313462	0.00355939	0.38487	48.0887	0.0552993
AF	ebi-a-GCST90001662	18	-8.28785e-05	0.00679898	0.990274	0.999917	0.986681	1.01333	-0.00331974	0.00747414	0.662873	0.996686	0.982191	1.01139	-0.00471998	0.00601956	0.432977	0.995291	0.983617	1.0071	-0.00214334	0.0052365	0.687424	0.997859	0.98767	1.00815	0.00418616	0.00405239	0.316962	33.748	0.00904767
AF	ebi-a-GCST90001663	32	0.0146188	0.0109845	0.183233	1.01473	0.993113	1.03681	0.0112133	0.0184384	0.547665	1.01128	0.975382	1.04849	-0.000257552	0.0131934	0.984425	0.999742	0.974221	1.02593	-0.00447765	0.0171839	0.796146	0.995532	0.962561	1.02963	0.00110118	0.00474705	0.818134	58.3393	0.00210739
AF	ebi-a-GCST90001664	67	0.00169942	0.00256513	0.507646	1.0017	0.996677	1.00675	0.000666007	0.00282492	0.814359	1.00067	0.995141	1.00622	0.00132646	0.00338348	0.695029	1.00133	0.994709	1.00799	0.000610559	0.00257975	0.813643	1.00061	0.995564	1.00568	0.0017782	0.00201975	0.381883	97.7226	0.00678777
AF	ebi-a-GCST90001665	46	0.00250476	0.00395213	0.526229	1.00251	0.994772	1.0103	0.00256223	0.00467956	0.586777	1.00257	0.993412	1.0118	0.00205442	0.00551566	0.709543	1.00206	0.991282	1.01295	-7.84111e-05	0.00496127	0.98746	0.999922	0.990245	1.00969	-5.44e-05	0.00230321	0.981267	52.047	0.218662
AF	ebi-a-GCST90001666	69	0.00239064	0.00157155	0.128208	1.00239	0.999311	1.00549	0.0025874	0.00170756	0.13441	1.00259	0.999241	1.00595	0.00224184	0.00226901	0.323142	1.00224	0.997797	1.00671	0.00184447	0.00173811	0.292355	1.00185	0.998439	1.00526	-0.000695808	0.00227173	0.760334	88.2042	0.0503429
AF	ebi-a-GCST90001667	38	0.000781445	0.00400127	0.845159	1.00078	0.992964	1.00866	0.00276443	0.00461648	0.553045	1.00277	0.993736	1.01188	0.00213231	0.00595529	0.720303	1.00213	0.990505	1.0139	0.00286167	0.00450653	0.529333	1.00287	0.994047	1.01176	-0.00237883	0.00273445	0.390092	42.5769	0.243531
AF	ebi-a-GCST90001668	40	-0.00208382	0.00461332	0.651488	0.997918	0.988936	1.00698	0.000238001	0.00543112	0.965276	1.00024	0.989647	1.01094	-0.00130118	0.00530321	0.80618	0.9987	0.988373	1.00913	-0.0029927	0.00479409	0.5361	0.997012	0.987687	1.00642	-0.00239057	0.00291825	0.417793	64.4662	0.00631497
AF	ebi-a-GCST90001669	46	-0.000149594	0.00197054	0.939487	0.99985	0.995996	1.00372	-0.00082801	0.00222922	0.712096	0.999172	0.994816	1.00355	0.000336363	0.00293724	0.908828	1.00034	0.994594	1.00611	-0.000353419	0.00238776	0.882994	0.999647	0.994979	1.00434	0.00189184	0.0028408	0.508916	57.0849	0.106784
AF	ebi-a-GCST90001670	220	0.0049404	0.00300942	0.100664	1.00495	0.999042	1.0109	0.00653665	0.00581276	0.262023	1.00656	0.995155	1.01809	0.00420225	0.00483535	0.384809	1.00421	0.994739	1.01377	0.00197348	0.00732861	0.787964	1.00198	0.987686	1.01647	-0.000533763	0.00166167	0.748351	239.554	0.162409
AF	ebi-a-GCST90001671	211	0.00435514	0.00292358	0.136314	1.00436	0.998626	1.01014	0.00664868	0.00538306	0.218176	1.00667	0.996105	1.01735	0.00195897	0.00482131	0.684512	1.00196	0.992537	1.01147	0.00128549	0.00749791	0.864037	1.00129	0.986679	1.01611	-0.000787417	0.00155064	0.612127	218.334	0.332198
AF	ebi-a-GCST90001672	225	0.00257131	0.00281909	0.361712	1.00257	0.99705	1.00813	0.0108645	0.00529865	0.0414915	1.01092	1.00048	1.02148	0.00113519	0.00461638	0.805756	1.00114	0.992118	1.01024	-0.00232989	0.00737915	0.752494	0.997673	0.983347	1.01221	-0.00287084	0.00155632	0.0664168	233.286	0.321254
AF	ebi-a-GCST90001673	18	0.008174	0.0104003	0.431904	1.00821	0.987864	1.02897	0.0163125	0.0151442	0.297388	1.01645	0.986719	1.04707	0.0135591	0.0147161	0.356854	1.01365	0.984832	1.04331	0.0150653	0.0137514	0.288557	1.01518	0.988183	1.04291	-0.00276839	0.00374453	0.470424	9.21454	0.93329
AF	ebi-a-GCST90001674	20	-0.00588677	0.00926227	0.52506	0.994131	0.976246	1.01234	0.0016052	0.0135256	0.906845	1.00161	0.975403	1.02851	0.0094696	0.0134119	0.480151	1.00951	0.983323	1.0364	0.0145765	0.0141719	0.316607	1.01468	0.986886	1.04326	-0.00264259	0.00347666	0.457039	14.6994	0.7415
AF	ebi-a-GCST90001675	35	0.00216017	0.00681409	0.751232	1.00216	0.988867	1.01564	0.0123804	0.0094756	0.200395	1.01246	0.993827	1.03144	0.00192894	0.0104097	0.852992	1.00193	0.981695	1.02258	0.00513455	0.0094156	0.589091	1.00515	0.986768	1.02387	-0.00375839	0.00242136	0.130158	25.3916	0.856579
AF	ebi-a-GCST90001676	9	-0.00362306	0.0198928	0.855482	0.996383	0.958282	1.036	-0.0263234	0.0481492	0.601565	0.97402	0.886304	1.07042	-0.0137739	0.0260197	0.596551	0.98632	0.937281	1.03793	-0.00692938	0.0379971	0.859832	0.993095	0.921822	1.06988	0.00397616	0.00768029	0.620615	6.16102	0.629201
AF	ebi-a-GCST90001677	29	0.0122004	0.01207	0.31211	1.01228	0.988609	1.03651	0.0106124	0.0229678	0.647744	1.01067	0.966181	1.05721	-0.0125766	0.0165852	0.448271	0.987502	0.955918	1.02013	-0.0204945	0.0259848	0.436908	0.979714	0.931066	1.0309	0.000342151	0.00418056	0.935375	34.9993	0.169887
AF	ebi-a-GCST90001678	30	0.0067921	0.00765564	0.37497	1.00682	0.991821	1.02204	0.0105185	0.0104684	0.323603	1.01057	0.99005	1.03152	0.00241076	0.0114082	0.83264	1.00241	0.980248	1.02508	0.00645512	0.0106204	0.54805	1.00648	0.985742	1.02765	-0.00163186	0.00312669	0.605835	10.4814	0.999364
AF	ebi-a-GCST90001679	19	0.00692346	0.0100129	0.489281	1.00695	0.987378	1.0269	-0.00119667	0.0159847	0.941198	0.998804	0.967997	1.03059	0.0118196	0.0147197	0.421988	1.01189	0.983113	1.04151	0.0154825	0.0261372	0.560982	1.0156	0.964885	1.06899	0.0028832	0.00442418	0.523313	16.1901	0.579279
AF	ebi-a-GCST90001680	25	0.00459576	0.0132143	0.728	1.00461	0.978921	1.03097	-0.000601087	0.0232576	0.979604	0.999399	0.954864	1.04601	0.0157705	0.0164288	0.337092	1.0159	0.983704	1.04914	0.0149052	0.0208435	0.481448	1.01502	0.974386	1.05734	0.00135986	0.00496002	0.786405	42.8806	0.0102638
AF	ebi-a-GCST90001681	36	0.00151128	0.00776793	0.845742	1.00151	0.98638	1.01688	0.0036821	0.0137922	0.791105	1.00369	0.97692	1.03119	0.00614813	0.0119569	0.607117	1.00617	0.982861	1.03003	0.00180449	0.0206681	0.930924	1.00181	0.962034	1.04322	-0.000649447	0.00340955	0.850067	31.3326	0.645856
AF	ebi-a-GCST90001682	28	0.000536463	0.0147928	0.971071	1.00054	0.971944	1.02997	-0.0660909	0.0371383	0.0868367	0.936046	0.870331	1.00672	-0.00872514	0.0171443	0.610806	0.991313	0.958555	1.02519	-0.00826424	0.0267819	0.760012	0.99177	0.941052	1.04522	0.013113	0.00676277	0.0634262	48.2457	0.00720707
AF	ebi-a-GCST90001683	14	0.0166184	0.0121127	0.170069	1.01676	0.992903	1.04118	0.0214879	0.0175774	0.244997	1.02172	0.98712	1.05753	0.0221374	0.0156014	0.155919	1.02238	0.991594	1.05413	0.0236853	0.016369	0.171588	1.02397	0.991637	1.05735	-0.00171544	0.0043441	0.699853	14.4188	0.345022
AF	ebi-a-GCST90001684	41	0.00023693	0.00933919	0.97976	1.00024	0.982094	1.01871	-0.0258594	0.0266274	0.337455	0.974472	0.924919	1.02668	0.0123402	0.01325	0.351681	1.01242	0.986463	1.03905	0.0167448	0.0193841	0.392823	1.01689	0.978976	1.05626	0.00492479	0.00470657	0.301835	42.3319	0.37067
AF	ebi-a-GCST90001685	25	0.0138723	0.0114626	0.226193	1.01397	0.991442	1.03701	-0.00999058	0.0324967	0.76128	0.990059	0.928965	1.05517	0.00411533	0.017292	0.811888	1.00412	0.970662	1.03874	-0.00584319	0.0262673	0.825845	0.994174	0.944285	1.0467	0.00469586	0.00597694	0.440085	24.0889	0.456525
AF	ebi-a-GCST90001686	37	-0.00503066	0.0103067	0.625481	0.994982	0.975084	1.01529	0.0208919	0.0246006	0.401518	1.02111	0.973045	1.07155	-0.0041824	0.0145358	0.773553	0.995826	0.967855	1.02461	0.0078231	0.0224129	0.729089	1.00785	0.964538	1.05311	-0.00495497	0.004274	0.254171	38.0967	0.374198
AF	ebi-a-GCST90001687	37	0.00481462	0.0114814	0.674966	1.00483	0.982467	1.02769	-0.01046	0.0391429	0.790863	0.989594	0.916512	1.0685	-0.00264506	0.0156047	0.865401	0.997358	0.967316	1.02833	0.00198313	0.0201985	0.922332	1.00199	0.963092	1.04245	0.00286689	0.00701573	0.685295	46.9011	0.105491
AF	ebi-a-GCST90001688	133	0.000842435	0.000741892	0.256156	1.00084	0.999389	1.0023	0.000923436	0.000841772	0.274647	1.00092	0.999274	1.00258	0.000529601	0.0010716	0.621153	1.00053	0.998431	1.00263	0.00124566	0.00105708	0.240757	1.00125	0.999174	1.00332	-0.000417046	0.00202148	0.836871	153.363	0.0984501
AF	ebi-a-GCST90001689	49	0.000628503	0.00189235	0.739792	1.00063	0.996924	1.00435	0.000697931	0.00202097	0.731377	1.0007	0.996742	1.00467	0.00228885	0.00251981	0.363697	1.00229	0.997354	1.00725	0.000661001	0.00194123	0.734961	1.00066	0.996861	1.00448	-0.000251092	0.0023661	0.915938	59.9751	0.115072
AF	ebi-a-GCST90001690	75	0.00229067	0.00168805	0.174784	1.00229	0.998983	1.00561	0.00319682	0.00178816	0.0779634	1.0032	0.999692	1.00672	0.00261457	0.00250993	0.297555	1.00262	0.997698	1.00756	0.00222257	0.00183076	0.228601	1.00223	0.998635	1.00583	-0.002876	0.00198197	0.151041	101.769	0.0178591
AF	ebi-a-GCST90001691	44	0.00116258	0.00360812	0.747293	1.00116	0.994108	1.00827	-0.00188974	0.00417995	0.653525	0.998112	0.989968	1.00632	-0.00217663	0.00559923	0.69747	0.997826	0.986935	1.00884	-0.000274172	0.00463308	0.953085	0.999726	0.990689	1.00885	0.00303102	0.0020956	0.155495	34.4412	0.821002
AF	ebi-a-GCST90001692	67	-0.00446845	0.00353586	0.206319	0.995542	0.988666	1.00246	-0.00557411	0.00407875	0.176452	0.994441	0.986523	1.00242	-0.00812145	0.00451123	0.0718176	0.991911	0.98318	1.00072	-0.00534318	0.00354872	0.136925	0.994671	0.987777	1.00161	0.00117448	0.00212473	0.58232	101.788	0.00309034
AF	ebi-a-GCST90001693	40	0.00085951	0.00448768	0.848113	1.00086	0.992095	1.0097	-0.000957062	0.00545757	0.861725	0.999043	0.988414	1.00979	0.00046431	0.00660793	0.943982	1.00046	0.98759	1.01351	0.000214516	0.00571746	0.970262	1.00021	0.989068	1.01149	0.00139087	0.00233581	0.55507	40.815	0.390623
AF	ebi-a-GCST90001694	30	-0.00490279	0.00952875	0.606885	0.995109	0.976697	1.01387	-0.00626655	0.0156398	0.691697	0.993753	0.963753	1.02469	0.00023856	0.0138384	0.986246	1.00024	0.973473	1.02774	0.00155612	0.012436	0.901284	1.00156	0.97744	1.02627	0.000427606	0.00384791	0.912308	35.989	0.173884
AF	ebi-a-GCST90001695	636	7.92627e-06	3.66066e-06	0.0303677	1.00001	1	1.00002	5.09915e-06	4.30996e-06	0.23721	1.00001	0.999997	1.00001	-1.47628e-06	6.34574e-06	0.816041	0.999999	0.999986	1.00001	7.3631e-06	6.32675e-06	0.24494	1.00001	0.999995	1.00002	0.00138009	0.00111176	0.214932	695.1	0.0490059
AF	ebi-a-GCST90001696	106	-5.77109e-05	0.00017442	0.740741	0.999942	0.999601	1.00028	0.000117003	0.000193845	0.547431	1.00012	0.999737	1.0005	-0.000113227	0.000233519	0.627768	0.999887	0.999429	1.00034	-1.94152e-05	0.0001799	0.914263	0.999981	0.999628	1.00033	-0.00314917	0.00160753	0.0527887	133.434	0.0318907
AF	ebi-a-GCST90001697	280	0.000182414	0.000151552	0.228728	1.00018	0.999885	1.00048	0.000209648	0.00017757	0.238751	1.00021	0.999862	1.00056	7.92292e-05	0.00023519	0.736212	1.00008	0.999618	1.00054	-7.86382e-05	0.00023023	0.732936	0.999921	0.99947	1.00037	-0.000468335	0.00158434	0.767755	351.749	0.00202501
AF	ebi-a-GCST90001698	1764	6.56485e-08	1.95694e-06	0.973239	1	0.999996	1	-1.13406e-06	2.378e-06	0.633493	0.999999	0.999994	1	-5.24936e-06	3.38027e-06	0.120437	0.999995	0.999988	1	-4.98409e-06	7.6611e-06	0.515408	0.999995	0.99998	1.00001	0.000688625	0.000775378	0.3746	1836.55	0.108785
AF	ebi-a-GCST90001699	43	0.000138382	0.000149642	0.355093	1.00014	0.999845	1.00043	0.000212139	0.00016117	0.195403	1.00021	0.999896	1.00053	0.000107196	0.000203826	0.598945	1.00011	0.999708	1.00051	0.000134955	0.000171268	0.435137	1.00013	0.999799	1.00047	-0.00278016	0.00225628	0.224898	41.5011	0.492725
AF	ebi-a-GCST90001700	321	-8.95507e-05	7.94354e-05	0.259599	0.99991	0.999755	1.00007	-9.21086e-05	9.43938e-05	0.329907	0.999908	0.999723	1.00009	-0.000311437	0.000141505	0.0277435	0.999689	0.999411	0.999966	-9.76089e-05	0.000120157	0.417198	0.999902	0.999667	1.00014	8.34e-05	0.00165658	0.959872	327.008	0.381577
AF	ebi-a-GCST90001701	34	-0.00804833	0.00820485	0.32663	0.991984	0.976159	1.00807	0.00236523	0.0108717	0.829155	1.00237	0.981235	1.02396	0.00330246	0.0104077	0.751009	1.00331	0.983049	1.02398	0.00257423	0.009774	0.793899	1.00258	0.983554	1.02197	-0.00533509	0.0037279	0.162088	46.1124	0.0643795
AF	ebi-a-GCST90001702	245	-0.00140472	0.00300761	0.640461	0.998596	0.992727	1.0045	-0.000723622	0.0053062	0.891639	0.999277	0.988938	1.00972	-0.00433596	0.00424412	0.306952	0.995673	0.987425	1.00399	-0.0074157	0.00587244	0.207868	0.992612	0.981252	1.0041	-0.000234281	0.00150227	0.8762	330.287	0.00019153
AF	ebi-a-GCST90001703	238	-0.00101655	0.00312758	0.74516	0.998984	0.992879	1.00513	-0.00135559	0.00551277	0.805974	0.998645	0.987913	1.00949	-0.00458295	0.00429653	0.286124	0.995428	0.98708	1.00385	-0.00823252	0.00578337	0.155912	0.991801	0.980622	1.00311	0.000118662	0.0015873	0.940471	336.05	2.39427e-05
AF	ebi-a-GCST90001704	234	-0.000818051	0.00327717	0.80288	0.999182	0.992785	1.00562	-0.00388885	0.00558574	0.486994	0.996119	0.985273	1.00708	-0.00562526	0.00445387	0.206587	0.994391	0.985748	1.00311	-0.00854678	0.00594731	0.152036	0.99149	0.979999	1.00311	0.00106759	0.00157163	0.497631	343.631	3.18836e-06
AF	ebi-a-GCST90001705	241	-0.00072313	0.0032102	0.821777	0.999277	0.993009	1.00558	-0.00266398	0.00563205	0.636642	0.99734	0.986391	1.00841	-0.00485751	0.00435498	0.264683	0.995154	0.986696	1.00369	-0.00912027	0.00618318	0.14152	0.990921	0.978985	1.003	0.000652123	0.00155358	0.675041	336.436	3.90454e-05
AF	ebi-a-GCST90001706	138	-0.00123105	0.00327795	0.707247	0.99877	0.992373	1.00521	-0.00675828	0.00585164	0.250141	0.993265	0.981938	1.00472	-0.00537188	0.00447477	0.229952	0.994643	0.985957	1.0034	-0.00736201	0.00614689	0.23311	0.992665	0.980777	1.0047	0.0022499	0.00197413	0.256418	173.531	0.0189452
AF	ebi-a-GCST90001707	143	0.000543868	0.00330802	0.869409	1.00054	0.994078	1.00705	-0.00358524	0.00607452	0.555995	0.996421	0.984628	1.00836	-0.00286395	0.00477865	0.548957	0.99714	0.987844	1.00652	-0.00442968	0.00627985	0.48173	0.99558	0.983401	1.00791	0.00168669	0.00208009	0.418806	194.649	0.0022335
AF	ebi-a-GCST90001708	220	-0.00420015	0.00320815	0.190463	0.995809	0.989567	1.00209	-0.00332666	0.00551764	0.547194	0.996679	0.985958	1.00752	-0.00656405	0.00447211	0.142166	0.993457	0.984788	1.0022	-0.00762697	0.00602573	0.206954	0.992402	0.98075	1.00419	-0.00030284	0.00155463	0.845732	292.821	0.000629037
AF	ebi-a-GCST90001709	241	-0.00208085	0.00303948	0.493591	0.997921	0.991994	1.00388	-0.00493815	0.00503929	0.328112	0.995074	0.985294	1.00495	-0.00748628	0.00438638	0.0878756	0.992542	0.984045	1.00111	-0.0106575	0.00509748	0.0376043	0.989399	0.979563	0.999334	0.00103611	0.00145666	0.4776	332.045	7.56305e-05
AF	ebi-a-GCST90001710	223	-0.000599497	0.00326789	0.854445	0.999401	0.99302	1.00582	-0.00122103	0.0058049	0.833592	0.99878	0.98748	1.01021	-0.00412326	0.00468519	0.378826	0.995885	0.986782	1.00507	-0.0067935	0.00619095	0.273687	0.99323	0.98125	1.00536	0.000207655	0.00160125	0.896935	309.205	9.75173e-05
AF	ebi-a-GCST90001711	227	-0.00107702	0.00320761	0.737045	0.998924	0.992663	1.00522	-0.00153017	0.00558921	0.784511	0.998471	0.987593	1.00947	-0.00339897	0.00467639	0.467326	0.996607	0.987514	1.00578	-0.00784382	0.00576752	0.175186	0.992187	0.981034	1.00347	0.000155407	0.00156804	0.92114	312.516	0.000120065
AF	ebi-a-GCST90001712	242	-0.00180319	0.00309398	0.560024	0.998198	0.992163	1.00427	-0.00217603	0.00553991	0.694822	0.997826	0.98705	1.00872	-0.00399341	0.00452593	0.377593	0.996015	0.987218	1.00489	-0.00739382	0.00580811	0.204239	0.992633	0.981397	1.004	0.000131506	0.00161937	0.935344	344.788	1.27642e-05
AF	ebi-a-GCST90001713	37	-0.00509018	0.00888093	0.566537	0.994923	0.977754	1.01239	-0.0159071	0.0166525	0.34601	0.984219	0.952614	1.01687	0.00348718	0.0135779	0.797311	1.00349	0.97714	1.03056	0.0295867	0.0312372	0.349871	1.03003	0.968857	1.09506	0.00266677	0.00346498	0.44668	39.0374	0.334873
AF	ebi-a-GCST90001714	4	0.012349	0.0358099	0.730208	1.01243	0.943802	1.08604	-0.00343974	0.0589007	0.958741	0.996566	0.88791	1.11852	-0.010733	0.0235799	0.648981	0.989324	0.944642	1.03612	-0.0123685	0.0214216	0.604162	0.987708	0.947096	1.03006	0.00537525	0.0139489	0.7371	13.4159	0.00381834
AF	ebi-a-GCST90001715	241	-0.000963173	0.0030957	0.7557	0.999037	0.992994	1.00512	4.50832e-05	0.00549543	0.993461	1.00005	0.989331	1.01087	-0.00411276	0.00431653	0.340695	0.995896	0.987506	1.00436	-0.00726511	0.00624562	0.24589	0.992761	0.980683	1.00499	-0.000346197	0.0015576	0.824299	333.713	5.89663e-05
AF	ebi-a-GCST90001716	238	-0.00191288	0.00322224	0.552747	0.998089	0.991805	1.00441	-0.00226984	0.0055804	0.684558	0.997733	0.986879	1.00871	-0.00674584	0.00449044	0.133028	0.993277	0.984573	1.00206	-0.0088055	0.00562475	0.118802	0.991233	0.980365	1.00222	0.000123499	0.00157463	0.937552	338.301	1.67891e-05
AF	ebi-a-GCST90001717	246	-0.0011523	0.00305453	0.705992	0.998848	0.992886	1.00485	0.000554331	0.00527361	0.916372	1.00055	0.990266	1.01095	-0.0036982	0.00424943	0.384146	0.996309	0.988045	1.00464	-0.00703561	0.0055534	0.206393	0.992989	0.982239	1.00386	-0.000603239	0.00151821	0.691467	341.358	4.52313e-05
AF	ebi-a-GCST90001718	233	-0.00172951	0.00307603	0.573943	0.998272	0.992271	1.00431	-0.00202894	0.00545037	0.710042	0.997973	0.987369	1.00869	-0.00493454	0.00426415	0.247185	0.995078	0.986796	1.00343	-0.00859083	0.00589177	0.146164	0.991446	0.980063	1.00296	0.000105405	0.00158227	0.946945	319.53	0.000120324
AF	ebi-a-GCST90001719	244	-0.00134554	0.00322956	0.676947	0.998655	0.992354	1.005	-0.00272802	0.00559827	0.626488	0.997276	0.986393	1.00828	-0.00658026	0.00434867	0.130237	0.993441	0.98501	1.00195	-0.00921351	0.00587254	0.117969	0.990829	0.97949	1.0023	0.000475848	0.00157248	0.762446	354.469	3.90748e-06
AF	ebi-a-GCST90001720	192	-0.00246916	0.00349616	0.480032	0.997534	0.990722	1.00439	-0.00457464	0.00605513	0.450885	0.995436	0.983692	1.00732	-0.00516612	0.00480567	0.282373	0.994847	0.985521	1.00426	-0.00868773	0.00617116	0.160817	0.99135	0.979431	1.00341	0.000718677	0.0016857	0.670344	259.958	0.000667023
AF	ebi-a-GCST90001721	22	-0.0063897	0.0097024	0.510173	0.993631	0.974914	1.01271	0.00793488	0.0136168	0.56659	1.00797	0.981421	1.03523	0.00459513	0.0147117	0.754778	1.00461	0.976052	1.034	0.00476197	0.0131025	0.71991	1.00477	0.979298	1.03091	-0.00478642	0.00319241	0.149413	15.1455	0.81558
AF	ebi-a-GCST90001722	21	-0.0187421	0.0114221	0.100827	0.981432	0.959705	1.00365	-0.0253881	0.020436	0.229232	0.974931	0.936653	1.01477	-0.0211436	0.0156818	0.177566	0.979078	0.949443	1.00964	-0.0221071	0.0217857	0.322343	0.978135	0.937248	1.02081	0.00191764	0.00484041	0.696392	22.8387	0.296783
AF	ebi-a-GCST90001723	43	0.00232864	0.00839964	0.781603	1.00233	0.985965	1.01897	0.00773324	0.0121538	0.52813	1.00776	0.98404	1.03206	0.00315427	0.0108959	0.772205	1.00316	0.981963	1.02481	0.0102981	0.0105566	0.33489	1.01035	0.989661	1.03147	-0.00216495	0.00349468	0.539015	72.7909	0.00223454
AF	ebi-a-GCST90001724	46	-0.00256415	0.00517783	0.620447	0.997439	0.987368	1.00761	0.000907447	0.00658968	0.8911	1.00091	0.988063	1.01392	-0.00335395	0.00807124	0.677745	0.996652	0.981009	1.01254	-0.00123074	0.00709429	0.86305	0.99877	0.984978	1.01275	-0.00200659	0.00234455	0.396716	47.4523	0.372976
AF	ebi-a-GCST90001725	35	0.000448931	0.00568415	0.937049	1.00045	0.989365	1.01166	0.00783461	0.00706703	0.275611	1.00787	0.994001	1.02192	-0.00458709	0.00878998	0.601772	0.995423	0.978421	1.01272	0.000565192	0.00783728	0.942932	1.00057	0.985313	1.01605	-0.00433619	0.00253986	0.0971681	35.1774	0.412199
AF	ebi-a-GCST90001726	32	-0.00396755	0.00599482	0.50808	0.99604	0.984405	1.00781	0.00197804	0.00751043	0.794064	1.00198	0.987338	1.01684	-0.00486504	0.00931106	0.601321	0.995147	0.97715	1.01347	-0.0039107	0.00793707	0.625687	0.996097	0.980721	1.01171	-0.00363694	0.0027675	0.198752	30.5547	0.488805
AF	ebi-a-GCST90001727	19	0.00823556	0.0081673	0.313283	1.00827	0.992258	1.02454	-0.000615736	0.00981241	0.950697	0.999384	0.980348	1.01879	0.00282002	0.00939033	0.76394	1.00282	0.984536	1.02145	-0.000689974	0.00785793	0.931	0.99931	0.984037	1.01482	0.00546244	0.00360219	0.147787	28.2999	0.0576363
AF	ebi-a-GCST90001728	31	0.00474659	0.00526612	0.367405	1.00476	0.994441	1.01518	0.00442121	0.00746452	0.558242	1.00443	0.989843	1.01923	0.00335282	0.0081658	0.681371	1.00336	0.987428	1.01955	0.000394533	0.00776604	0.95982	1.00039	0.985282	1.01574	0.000247608	0.00395677	0.950532	34.2122	0.27243
AF	ebi-a-GCST90001729	31	0.00298968	0.00237294	0.207702	1.00299	0.99834	1.00767	0.00316961	0.00247784	0.210974	1.00317	0.998314	1.00806	0.00285082	0.00248971	0.252193	1.00285	0.997973	1.00776	0.00298593	0.00222004	0.188709	1.00299	0.998636	1.00736	-0.000841937	0.00270473	0.757812	36.779	0.183671
AF	ebi-a-GCST90001730	34	0.00210049	0.00582606	0.718449	1.0021	0.990725	1.01361	0.011904	0.00699546	0.0985154	1.01198	0.998194	1.02595	-0.0046434	0.00816908	0.569756	0.995367	0.979557	1.01143	-6.33949e-05	0.00821657	0.99389	0.999937	0.983962	1.01617	-0.00574833	0.00253986	0.0305391	37.6416	0.265062
AF	ebi-a-GCST90001731	24	0.00365677	0.010163	0.718987	1.00366	0.983869	1.02386	0.0143651	0.0180768	0.435294	1.01447	0.979155	1.05106	0.00337831	0.0145786	0.816748	1.00338	0.975119	1.03247	0.00466061	0.0217091	0.831905	1.00467	0.96282	1.04834	-0.00261334	0.00364835	0.481337	20.2038	0.629591
AF	ebi-a-GCST90001732	26	0.0122686	0.0133913	0.359581	1.01234	0.986119	1.03927	0.0615319	0.0205666	0.00632724	1.06346	1.02145	1.10721	0.0182052	0.016169	0.260193	1.01837	0.986605	1.05116	0.0190851	0.0231929	0.418352	1.01927	0.973972	1.06667	-0.0115621	0.00396286	0.00754095	41.2069	0.0218335
AF	ebi-a-GCST90001733	25	-0.00600786	0.0116367	0.605654	0.99401	0.971596	1.01694	0.00160029	0.0189602	0.933467	1.0016	0.965063	1.03952	-0.00835719	0.0146473	0.568296	0.991678	0.963613	1.02056	-0.00371667	0.0163791	0.822411	0.99629	0.964814	1.02879	-0.00196192	0.00382301	0.612715	37.1188	0.0425802
AF	ebi-a-GCST90001734	17	-0.00234978	0.01079	0.827605	0.997653	0.976776	1.01898	-0.00726986	0.0161989	0.66	0.992756	0.961732	1.02478	-0.00510656	0.0155899	0.743248	0.994906	0.964966	1.02578	-0.00348365	0.0149076	0.818195	0.996522	0.967826	1.02607	0.0019692	0.00483576	0.6896	6.05454	0.987496
AF	ebi-a-GCST90001735	37	0.0191615	0.00884443	0.0302726	1.01935	1.00183	1.03717	0.0195515	0.0143999	0.183233	1.01974	0.991365	1.04893	0.0319833	0.0125432	0.010777	1.0325	1.00743	1.0582	0.0319969	0.0130102	0.018856	1.03251	1.00652	1.05918	-0.000125135	0.00361474	0.972581	47.6037	0.0934218
AF	ebi-a-GCST90001736	37	-0.00388182	0.00824638	0.637833	0.996126	0.980155	1.01236	0.0203307	0.0129649	0.125848	1.02054	0.994932	1.0468	-0.00621572	0.0125304	0.619859	0.993804	0.969693	1.01851	-0.013265	0.0211472	0.53444	0.986823	0.946756	1.02858	-0.00772223	0.0032362	0.0225642	37.5879	0.396337
AF	ebi-a-GCST90001737	35	-0.00309721	0.00706425	0.661071	0.996908	0.9832	1.01081	0.000436452	0.00899889	0.96161	1.00044	0.982946	1.01824	-0.00289216	0.00914819	0.751892	0.997112	0.979393	1.01515	-1.10414e-05	0.00825947	0.998941	0.999989	0.983931	1.01631	-0.00192703	0.00299688	0.524659	45.6044	0.0882075
AF	ebi-a-GCST90001738	35	0.00155565	0.00948597	0.869735	1.00156	0.983107	1.02035	0.0170107	0.0135826	0.21923	1.01716	0.990435	1.0446	0.0107476	0.0136762	0.431945	1.01081	0.984071	1.03827	0.0231947	0.0159983	0.156271	1.02347	0.991871	1.05607	-0.00518245	0.00332197	0.128288	42.5493	0.149141
AF	ebi-a-GCST90001739	26	-0.00320037	0.0112408	0.775866	0.996805	0.975083	1.01901	0.02117	0.0200024	0.300423	1.0214	0.982127	1.06223	0.0171441	0.0166098	0.301994	1.01729	0.984707	1.05096	0.0244073	0.0196293	0.225251	1.02471	0.986032	1.0649	-0.00651531	0.00442327	0.153756	24.997	0.462543
AF	ebi-a-GCST90001740	39	0.0119174	0.00870159	0.170822	1.01199	0.994875	1.0294	0.0312979	0.0138368	0.0296663	1.03179	1.00419	1.06016	0.0234477	0.0122575	0.0557574	1.02372	0.999423	1.04862	0.0267493	0.014081	0.0650857	1.02711	0.999151	1.05585	-0.00633525	0.00357744	0.0848177	44.3544	0.221428
AF	ebi-a-GCST90001741	32	-0.00376345	0.00605273	0.534088	0.996244	0.984495	1.00813	0.000679273	0.00752555	0.928679	1.00068	0.986028	1.01555	-0.00474582	0.00923259	0.607232	0.995265	0.977417	1.01344	-0.0022072	0.00769587	0.776171	0.997795	0.982858	1.01296	-0.0027555	0.00277262	0.328258	32.9359	0.372481
AF	ebi-a-GCST90001742	34	-0.00315697	0.00835144	0.70542	0.996848	0.980664	1.0133	0.0139949	0.0106865	0.199658	1.01409	0.993074	1.03556	0.000314701	0.0115801	0.978319	1.00031	0.977866	1.02328	0.0093581	0.0128298	0.470899	1.0094	0.984336	1.03511	-0.00786231	0.00333464	0.0246638	51.0266	0.0234129
AF	ebi-a-GCST90001743	61	0.00303342	0.00758725	0.6893	1.00304	0.988232	1.01807	-0.00212517	0.0145582	0.884437	0.997877	0.969806	1.02676	-0.00673297	0.0110581	0.54261	0.99329	0.971993	1.01505	-0.00691866	0.0114448	0.547774	0.993105	0.971076	1.01563	0.00132612	0.0031857	0.678721	77.2565	0.0661608
AF	ebi-a-GCST90001744	22	0.00800421	0.0129286	0.535845	1.00804	0.982814	1.03391	0.00668829	0.0234765	0.778655	1.00671	0.961438	1.05412	0.0126507	0.0192372	0.510785	1.01273	0.975257	1.05165	0.0110927	0.0188789	0.563087	1.01115	0.974423	1.04927	0.000286086	0.00426025	0.947127	18.9386	0.58908
AF	ebi-a-GCST90001745	69	0.0126346	0.00979328	0.197007	1.01271	0.993461	1.03234	-0.00176475	0.0214767	0.934756	0.998237	0.957089	1.04115	0.00489092	0.0119272	0.681758	1.0049	0.981684	1.02867	0.0121236	0.0144598	0.404723	1.0122	0.983913	1.04129	0.00325901	0.00432244	0.453506	119.104	0.000126846
AF	ebi-a-GCST90001746	51	0.0185781	0.0101278	0.0665993	1.01875	0.998728	1.03918	0.00598719	0.0159057	0.708232	1.00601	0.975127	1.03786	0.00411145	0.0131457	0.754463	1.00412	0.978579	1.03033	0.00851343	0.012344	0.493582	1.00855	0.984442	1.03325	0.00357228	0.00348097	0.309822	88.7597	0.00060688
AF	ebi-a-GCST90001747	47	-0.00852218	0.00768313	0.267341	0.991514	0.976695	1.00656	-0.0288563	0.0104836	0.0084959	0.971556	0.951796	0.991726	-0.03191	0.0100201	0.00144953	0.968594	0.949757	0.987804	-0.029822	0.00947413	0.00288662	0.970618	0.952761	0.98881	0.00718553	0.00268739	0.0104141	77.1864	0.00269725
AF	ebi-a-GCST90001748	39	0.00478424	0.00943349	0.612046	1.0048	0.986388	1.02355	0.0077215	0.01645	0.641544	1.00775	0.975778	1.04077	-0.00505881	0.0136012	0.709939	0.994954	0.968781	1.02183	0.00141686	0.0140924	0.920443	1.00142	0.974136	1.02946	-0.000784872	0.00357832	0.82759	51.2071	0.0745417
AF	ebi-a-GCST90001749	27	0.00107104	0.00935159	0.908818	1.00107	0.98289	1.01959	-0.0112396	0.0209035	0.595545	0.988823	0.949129	1.03018	-0.0127278	0.0127829	0.319403	0.987353	0.962922	1.0124	-0.022379	0.0160583	0.175235	0.97787	0.947571	1.00914	0.00354725	0.00537191	0.515079	33.6717	0.143491
AF	ebi-a-GCST90001750	27	0.00136053	0.00991632	0.890871	1.00136	0.982087	1.02101	0.00631847	0.0322496	0.846254	1.00634	0.944697	1.072	-0.000981745	0.0121373	0.935532	0.999019	0.975533	1.02307	-0.00370359	0.0162123	0.821089	0.996303	0.965142	1.02847	-0.0011832	0.00730853	0.872692	32.839	0.16682
AF	ebi-a-GCST90001751	42	-0.00713943	0.0073851	0.333677	0.992886	0.978618	1.00736	-0.0228869	0.0114358	0.0521717	0.977373	0.95571	0.999527	-0.0141785	0.0110904	0.201091	0.985922	0.964722	1.00759	-0.0201363	0.0127214	0.121135	0.980065	0.95593	1.00481	0.00496579	0.00279893	0.0836471	43.0072	0.385316
AF	ebi-a-GCST90001752	74	-0.0037408	0.00790294	0.635968	0.996266	0.980953	1.01182	-0.0314201	0.0127654	0.0162392	0.969068	0.945123	0.993621	-0.0216189	0.00937704	0.0211375	0.978613	0.960791	0.996765	-0.024826	0.0110838	0.0281457	0.97548	0.954517	0.996903	0.00768403	0.00285057	0.00874057	141.782	2.56003e-06
AF	ebi-a-GCST90001753	50	-0.0134679	0.00555652	0.0153593	0.986622	0.975936	0.997426	-0.00963008	0.006948	0.172146	0.990416	0.97702	1.004	-0.00682915	0.00793119	0.389211	0.993194	0.977874	1.00875	-0.00857594	0.00622505	0.174572	0.991461	0.979437	1.00363	-0.00201644	0.00218574	0.360859	65.0737	0.0618237
AF	ebi-a-GCST90001754	24	-0.00140232	0.0106796	0.895531	0.998599	0.977913	1.01972	0.00957	0.0264935	0.72138	1.00962	0.958527	1.06343	0.00124943	0.0155201	0.935836	1.00125	0.971251	1.03218	0.00584586	0.0234382	0.805253	1.00586	0.9607	1.05315	-0.00222868	0.00492474	0.655306	18.8307	0.711007
AF	ebi-a-GCST90001755	62	-0.0106757	0.0109496	0.329569	0.989381	0.968374	1.01084	-0.0212499	0.0258111	0.413606	0.978974	0.93068	1.02977	-0.00508289	0.0123063	0.679583	0.99493	0.971219	1.01922	-0.000208933	0.0160774	0.989674	0.999791	0.968777	1.0318	0.00224367	0.00495227	0.65214	112.421	6.79337e-05
AF	ebi-a-GCST90001756	15	-0.00265413	0.0068137	0.696885	0.997349	0.984118	1.01076	-0.00119904	0.00784816	0.880918	0.998802	0.983555	1.01428	-0.000784815	0.00989444	0.936779	0.999215	0.980024	1.01878	0.000230442	0.00779288	0.976827	1.00023	0.985069	1.01563	-0.00128593	0.00344173	0.714703	12.708	0.549635
AF	ebi-a-GCST90001757	89	-5.40517e-05	0.0039756	0.989152	0.999946	0.992184	1.00777	0.00272879	0.00457657	0.552555	1.00273	0.993778	1.01177	0.00295228	0.00442314	0.504476	1.00296	0.994299	1.01169	0.000735367	0.00371219	0.843428	1.00074	0.993481	1.00804	-0.00237741	0.00195294	0.226761	147.259	7.74449e-05
AF	ebi-a-GCST90001758	68	0.00357769	0.00982943	0.715875	1.00358	0.984434	1.02311	-0.0101985	0.0186843	0.587023	0.989853	0.954259	1.02677	-0.00495456	0.0126955	0.696344	0.995058	0.970603	1.02013	0.000265495	0.0120047	0.982421	1.00027	0.977005	1.02408	0.00315574	0.00363734	0.388759	129.411	7.37144e-06
AF	ebi-a-GCST90001759	56	-0.0114284	0.00742233	0.123625	0.988637	0.974358	1.00312	-0.0256446	0.0100052	0.0131923	0.974681	0.955754	0.993984	-0.0239815	0.00956401	0.01216	0.976304	0.958173	0.994778	-0.0229457	0.00822055	0.00720471	0.977316	0.961695	0.99319	0.0054177	0.0026416	0.0451404	96.9405	0.000416121
AF	ebi-a-GCST90001760	65	0.00100952	0.00649652	0.876511	1.00101	0.988345	1.01384	-0.00389007	0.00831704	0.641596	0.996117	0.980011	1.01249	-0.00226856	0.00820612	0.782204	0.997734	0.981815	1.01391	-0.00334337	0.00637585	0.601826	0.996662	0.984285	1.0092	0.00230231	0.00243702	0.348409	103.296	0.00135466
AF	ebi-a-GCST90001761	77	-0.0184424	0.00785967	0.0189526	0.981727	0.966719	0.996967	-0.0327007	0.0169053	0.0568417	0.967828	0.936285	1.00043	-0.0101512	0.00977964	0.299274	0.9899	0.971106	1.00906	-0.0152693	0.0125856	0.228798	0.984847	0.96085	1.00944	0.00360778	0.00378648	0.343749	108.111	0.00912828
AF	ebi-a-GCST90001762	48	0.000714838	0.00881569	0.935373	1.00072	0.983573	1.01816	-0.0159669	0.0166762	0.343339	0.98416	0.952512	1.01686	-0.00192786	0.0118949	0.871247	0.998074	0.975074	1.02162	-0.0123988	0.0134651	0.361851	0.987678	0.961952	1.01409	0.00422676	0.00359233	0.245405	69.8636	0.0168432
AF	ebi-a-GCST90001763	30	0.0038685	0.00805811	0.631174	1.00388	0.988145	1.01986	0.00416548	0.011094	0.710139	1.00417	0.982575	1.02625	0.00215367	0.0104778	0.837145	1.00216	0.981785	1.02295	0.00248288	0.00913981	0.787811	1.00249	0.984687	1.02061	-0.000134282	0.00337845	0.968577	42.2669	0.0531307
AF	ebi-a-GCST90001764	3	-0.00790241	0.0242852	0.744878	0.992129	0.946011	1.0405	0.00638573	0.0415788	0.902985	1.00641	0.927643	1.09186	0.0018998	0.0301567	0.949768	1.0019	0.944398	1.06291	0.00583613	0.0318313	0.871431	1.00585	0.945016	1.07061	-0.00516283	0.0106364	0.712316	1.80657	0.405237
AF	ebi-a-GCST90001765	41	-0.00726963	0.00537537	0.176249	0.992757	0.982352	1.00327	-0.00418334	0.00706758	0.55733	0.995825	0.982126	1.00972	-0.00270615	0.00891181	0.761388	0.997298	0.980029	1.01487	-0.00326823	0.00952231	0.733232	0.996737	0.978307	1.01551	-0.00151364	0.00225047	0.505176	35.0089	0.694154
AF	ebi-a-GCST90001766	25	0.00461729	0.00743542	0.534609	1.00463	0.990093	1.01938	-0.00754092	0.00995943	0.456639	0.992487	0.973301	1.01205	0.00268679	0.00927223	0.771994	1.00269	0.984633	1.02108	0.000482983	0.00882794	0.956822	1.00048	0.983321	1.01794	0.0067603	0.00386343	0.0934823	34.9205	0.0695883
AF	ebi-a-GCST90001767	30	-0.00490885	0.00621027	0.42927	0.995103	0.983064	1.00729	-0.0141718	0.0126993	0.27393	0.985928	0.961691	1.01078	-0.00818298	0.00926579	0.377161	0.99185	0.974	1.01003	-0.0227433	0.0150701	0.142077	0.977513	0.949062	1.00682	0.00365485	0.00437071	0.410114	27.2273	0.559441
AF	ebi-a-GCST90001768	31	-0.00971452	0.00764036	0.20356	0.990333	0.975613	1.00527	-0.0137399	0.0115782	0.244974	0.986354	0.964223	1.00899	-0.0112644	0.0127949	0.378652	0.988799	0.96431	1.01391	-0.011435	0.0123072	0.360238	0.98863	0.965068	1.01277	0.00138694	0.00299735	0.647018	28.1732	0.56126
AF	ebi-a-GCST90001769	38	-0.00248124	0.00657678	0.705971	0.997522	0.984746	1.01046	0.00314493	0.00978108	0.749667	1.00315	0.984102	1.02257	0.00896201	0.0100206	0.371132	1.009	0.989378	1.02902	0.00876811	0.012248	0.478558	1.00881	0.984878	1.03332	-0.0021127	0.00270666	0.440167	37.8616	0.429818
AF	ebi-a-GCST90001770	8	0.00357541	0.0134548	0.790443	1.00358	0.977462	1.0304	0.00819342	0.019482	0.688721	1.00823	0.970454	1.04747	0.0104243	0.0172702	0.54611	1.01048	0.976847	1.04527	0.0178371	0.0193583	0.387484	1.018	0.980096	1.05736	-0.00176906	0.00539743	0.754228	1.77474	0.97125
AF	ebi-a-GCST90001771	44	-0.00954226	0.0076369	0.211484	0.990503	0.975787	1.00544	-0.00676832	0.0111127	0.545763	0.993255	0.971855	1.01513	-0.00340932	0.010102	0.735748	0.996596	0.977058	1.01653	0.0151434	0.0178893	0.401957	1.01526	0.980277	1.05149	-0.00101057	0.00291333	0.730416	63.5615	0.0223375
AF	ebi-a-GCST90001772	39	0.000726036	0.00518287	0.888594	1.00073	0.990612	1.01094	-0.000341415	0.00677755	0.960095	0.999659	0.986467	1.01303	-0.00137809	0.00823235	0.867056	0.998623	0.982639	1.01487	-0.00190163	0.0075926	0.803582	0.9981	0.983357	1.01306	0.000556101	0.00227518	0.808256	35.6517	0.578543
AF	ebi-a-GCST90001773	60	-0.00114107	0.00387949	0.76866	0.99886	0.991293	1.00648	0.00201288	0.00488229	0.681652	1.00201	0.992472	1.01165	0.00579042	0.00589766	0.32619	1.00581	0.994248	1.0175	0.00131706	0.00545415	0.810022	1.00132	0.990671	1.01208	-0.00187137	0.00175877	0.291729	56.4241	0.571043
AF	ebi-a-GCST90001774	25	-0.0145644	0.011246	0.195293	0.985541	0.964055	1.00751	-0.03628	0.0178134	0.0533542	0.96437	0.931281	0.998635	-0.0113425	0.0152991	0.45846	0.988722	0.959514	1.01882	0.00166222	0.0283393	0.953713	1.00166	0.947543	1.05888	0.00703851	0.00455787	0.136175	33.688	0.0903693
AF	ebi-a-GCST90001775	39	-9.23954e-05	0.00717519	0.989726	0.999908	0.985944	1.01407	0.000506625	0.0099447	0.959644	1.00051	0.981194	1.0202	-0.00514553	0.00989056	0.602892	0.994868	0.975767	1.01434	-0.00392801	0.0096837	0.687289	0.99608	0.977352	1.01517	-0.000273229	0.00309472	0.930123	59.2374	0.0152639
AF	ebi-a-GCST90001776	21	-0.0135845	0.0123708	0.272158	0.986507	0.962875	1.01072	-0.0190259	0.0188722	0.326052	0.981154	0.945525	1.01813	-0.0220553	0.0138452	0.111161	0.978186	0.951998	1.00509	-0.0203078	0.0123598	0.116002	0.979897	0.956444	1.00393	0.00193774	0.00498978	0.70208	35.4628	0.0177733
AF	ebi-a-GCST90001777	46	0.00259349	0.00538233	0.629911	1.0026	0.992076	1.01323	0.00313772	0.00661461	0.637587	1.00314	0.990221	1.01623	-0.00296104	0.00634363	0.640662	0.997043	0.984723	1.00952	0.00275294	0.00462812	0.554938	1.00276	0.993702	1.01189	-0.000410122	0.00283363	0.885582	93.9587	2.62551e-05
AF	ebi-a-GCST90001778	45	-0.00627741	0.00661448	0.3426	0.993742	0.980942	1.00671	-0.0163817	0.00909399	0.0786575	0.983752	0.966372	1.00144	-0.0143452	0.0077094	0.0627804	0.985757	0.970974	1.00077	-0.0102451	0.00711388	0.156902	0.989807	0.976102	1.0037	0.00484386	0.00304762	0.119298	80.8049	0.000600095
AF	ebi-a-GCST90001779	51	-0.00901578	0.00508567	0.0762651	0.991025	0.981195	1.00095	-0.0138301	0.00646492	0.0374235	0.986265	0.973847	0.998842	-0.00385751	0.00768877	0.615873	0.99615	0.981251	1.01128	-0.00535245	0.00665826	0.425271	0.994662	0.981766	1.00773	0.00278475	0.00232485	0.236749	64.693	0.0790996
AF	ebi-a-GCST90001780	40	0.00188996	0.00556021	0.733926	1.00189	0.991032	1.01287	-0.00557474	0.00666542	0.408178	0.994441	0.981534	1.00752	-0.000680495	0.00820511	0.933903	0.99932	0.983377	1.01552	-0.00147501	0.00615468	0.811851	0.998526	0.986553	1.01064	0.00540756	0.00284733	0.0651535	63.2362	0.00834992
AF	ebi-a-GCST90001781	29	0.014351	0.00795966	0.0713932	1.01445	0.998751	1.03041	0.0203935	0.0135297	0.143343	1.0206	0.993894	1.04803	0.0184721	0.0115527	0.109833	1.01864	0.995838	1.04197	0.0197803	0.0121993	0.116134	1.01998	0.995878	1.04466	-0.00238315	0.00428597	0.582765	39.1218	0.0789837
AF	ebi-a-GCST90001782	36	0.00741518	0.00473572	0.117396	1.00744	0.998135	1.01684	0.00275168	0.00621489	0.660746	1.00276	0.990615	1.01504	-0.00218598	0.00681844	0.748514	0.997816	0.98457	1.01124	0.000178138	0.0057715	0.975552	1.00018	0.988928	1.01156	0.00316406	0.00274799	0.257597	48.2426	0.0673596
AF	ebi-a-GCST90001783	22	-0.000492546	0.0154568	0.974579	0.999508	0.969681	1.03025	-0.00948976	0.043391	0.829097	0.990555	0.909795	1.07848	0.00188857	0.0176001	0.914548	1.00189	0.967918	1.03705	0.00745081	0.0237231	0.756564	1.00748	0.961706	1.05543	0.00167255	0.00751107	0.826045	34.2387	0.0341627
AF	ebi-a-GCST90001784	41	-0.0175149	0.00555308	0.00160998	0.982638	0.972	0.993391	-0.0287372	0.00736735	0.000368174	0.971672	0.957742	0.985805	-0.0268733	0.00810178	0.000910018	0.973485	0.958148	0.989066	-0.025005	0.00905695	0.00866049	0.975305	0.958145	0.992773	0.00522436	0.00230156	0.0288181	41.342	0.41184
AF	ebi-a-GCST90001785	37	0.00326032	0.0105083	0.756362	1.00327	0.982813	1.02414	0.00196249	0.0183876	0.915613	1.00196	0.966497	1.03873	0.0105466	0.0147105	0.473408	1.0106	0.98188	1.04016	0.00831245	0.0129129	0.523828	1.00835	0.983147	1.03419	0.000314344	0.00362945	0.931476	61.4781	0.00512507
AF	ebi-a-GCST90001786	26	-0.00219962	0.0131631	0.867288	0.997803	0.972389	1.02388	0.00029882	0.0290346	0.991874	1.0003	0.944963	1.05887	-0.000937036	0.0153984	0.951476	0.999063	0.969361	1.02968	-0.00631293	0.0247427	0.8007	0.993707	0.946666	1.04309	-0.000529313	0.00545339	0.923484	39.6843	0.0314164
AF	ebi-a-GCST90001787	32	0.00485739	0.00762583	0.524147	1.00487	0.989961	1.02	0.000869885	0.0113398	0.939363	1.00087	0.97887	1.02336	0.00712153	0.00995366	0.47432	1.00715	0.987689	1.02699	0.00246884	0.00866462	0.77759	1.00247	0.985591	1.01964	0.00161602	0.00336539	0.634576	48.3767	0.024208
AF	ebi-a-GCST90001788	21	0.0187109	0.0120522	0.120546	1.01889	0.995101	1.04324	0.00491867	0.0215706	0.822061	1.00493	0.96333	1.04833	0.0266738	0.0178586	0.135278	1.02703	0.991705	1.06362	0.0274984	0.0229372	0.244597	1.02788	0.982693	1.07514	0.00299472	0.00388436	0.450207	13.5891	0.850704
AF	ebi-a-GCST90001789	37	0.00282836	0.00833466	0.734347	1.00283	0.986583	1.01935	-0.0150046	0.0155768	0.342025	0.985107	0.955486	1.01565	0.0013744	0.0102582	0.893418	1.00138	0.981443	1.02171	0.00153977	0.0121389	0.899769	1.00154	0.977993	1.02566	0.00519013	0.00384703	0.18596	54.8473	0.0229307
AF	ebi-a-GCST90001790	47	5.12247e-05	0.00743945	0.994506	1.00005	0.985575	1.01474	-0.0107914	0.0130458	0.412493	0.989267	0.964292	1.01489	0.00492414	0.0094988	0.604182	1.00494	0.9864	1.02382	0.00524941	0.00992662	0.599472	1.00526	0.985894	1.02501	0.00345465	0.00341495	0.317126	72.736	0.00723102
AF	ebi-a-GCST90001791	45	-0.00484448	0.00665047	0.466344	0.995167	0.982279	1.00822	-0.00125023	0.0098645	0.899736	0.998751	0.979626	1.01825	0.00320322	0.0102905	0.755589	1.00321	0.983177	1.02365	0.00638695	0.0087105	0.467296	1.00641	0.989371	1.02374	-0.00127476	0.00256514	0.621752	51.5937	0.201215
AF	ebi-a-GCST90001792	42	-0.00850432	0.00579762	0.142413	0.991532	0.980328	1.00286	-0.0164768	0.00790947	0.0436708	0.983658	0.968527	0.999026	-0.00850147	0.00747651	0.2555	0.991535	0.977111	1.00617	-0.0117197	0.00722234	0.112318	0.988349	0.974456	1.00244	0.00387363	0.00265451	0.152301	57.2792	0.0469943
AF	ebi-a-GCST90001793	35	0.00515772	0.00620912	0.406161	1.00517	0.993012	1.01748	-0.00254043	0.00976434	0.796346	0.997463	0.978555	1.01674	0.0066868	0.0101164	0.508622	1.00671	0.986945	1.02687	0.00593789	0.00936046	0.530092	1.00596	0.987668	1.02458	0.00259992	0.0025451	0.314431	30.404	0.644605
AF	ebi-a-GCST90001794	42	-0.00761401	0.00664976	0.252207	0.992415	0.979564	1.00543	-0.0185935	0.00810914	0.027189	0.981578	0.966101	0.997304	-0.00809348	0.00902351	0.369755	0.991939	0.97455	1.00964	-0.0135494	0.00775094	0.0879337	0.986542	0.971668	1.00164	0.00642712	0.00294228	0.0348538	73.2689	0.00144417
AF	ebi-a-GCST90001795	24	-0.00467258	0.0117711	0.691401	0.995338	0.972637	1.01857	-0.00166003	0.0200606	0.934798	0.998341	0.959849	1.03838	-0.00503184	0.0143552	0.725945	0.994981	0.967376	1.02337	-0.00575663	0.0176419	0.747145	0.99426	0.960468	1.02924	-0.00086165	0.0045924	0.85289	30.3493	0.139635
AF	ebi-a-GCST90001796	17	-0.00655561	0.00843604	0.437102	0.993466	0.977174	1.01003	-0.00839852	0.0110757	0.460032	0.991637	0.970342	1.0134	-0.0109715	0.012067	0.363235	0.989088	0.96597	1.01276	-0.0188043	0.0117189	0.128132	0.981371	0.959087	1.00417	0.000973023	0.00362443	0.792001	17.5895	0.348475
AF	ebi-a-GCST90001797	22	0.00206612	0.0115086	0.857522	1.00207	0.979718	1.02493	0.0149999	0.0154922	0.344495	1.01511	0.984753	1.04641	0.0178539	0.0132984	0.179412	1.01801	0.991823	1.0449	0.0178354	0.0140066	0.216806	1.018	0.990429	1.04633	-0.00446589	0.00363303	0.233246	34.2335	0.034207
AF	ebi-a-GCST90001798	96	0.00791366	0.00525389	0.132004	1.00795	0.997619	1.01838	0.0043534	0.0105674	0.681303	1.00436	0.983774	1.02538	0.00213323	0.00768761	0.781404	1.00214	0.987149	1.01735	0.000766793	0.0104845	0.941852	1.00077	0.980411	1.02155	0.00103448	0.00266016	0.698244	126.629	0.0166918
AF	ebi-a-GCST90001799	25	0.0145396	0.00961877	0.13064	1.01465	0.995696	1.03396	0.00173207	0.0143555	0.905012	1.00173	0.973941	1.03032	0.0101749	0.0116036	0.380554	1.01023	0.987511	1.03347	0.0124888	0.0109528	0.265442	1.01257	0.991061	1.03454	0.00582829	0.00488361	0.244862	48.9024	0.00194838
AF	ebi-a-GCST90001800	77	0.0046632	0.00511592	0.362028	1.00467	0.99465	1.0148	0.00457052	0.00908681	0.616449	1.00458	0.986848	1.02263	0.00416531	0.00896184	0.642087	1.00417	0.986689	1.02197	0.0106836	0.00929229	0.253861	1.01074	0.992499	1.02932	2.63e-05	0.00212115	0.990156	81.9716	0.299449
AF	ebi-a-GCST90001801	62	-0.000155693	0.00534069	0.976743	0.999844	0.989433	1.01037	0.0215167	0.0113355	0.0624868	1.02175	0.999299	1.0447	0.00733136	0.00716498	0.306203	1.00736	0.99331	1.0216	0.0140726	0.00873212	0.112214	1.01417	0.996962	1.03168	-0.0070895	0.00329679	0.0355609	82.0152	0.0376588
AF	ebi-a-GCST90001802	68	0.00948422	0.00627328	0.130573	1.00953	0.997193	1.02202	0.030506	0.0136771	0.0291229	1.03098	1.00371	1.05899	0.0169961	0.00898465	0.0585327	1.01714	0.999386	1.03521	0.0222758	0.0141093	0.119092	1.02253	0.994636	1.0512	-0.00507017	0.0029424	0.0895457	84.3598	0.0744757
AF	ebi-a-GCST90001803	18	0.0382304	0.0150517	0.0110871	1.03897	1.00877	1.07008	0.0648668	0.0611314	0.304398	1.06702	0.946532	1.20284	0.0400074	0.0215841	0.0638029	1.04082	0.997705	1.08579	0.0342233	0.0262473	0.209656	1.03482	0.982926	1.08944	-0.00439694	0.00978048	0.659056	11.2742	0.841959
AF	ebi-a-GCST90001804	90	0.0137186	0.00542142	0.0113918	1.01381	1.0031	1.02464	0.00786753	0.0109799	0.475556	1.0079	0.98644	1.02982	0.020319	0.00832493	0.0146572	1.02053	1.00401	1.03732	0.0177633	0.00950153	0.0648381	1.01792	0.999141	1.03706	0.00156004	0.00254287	0.54113	117.385	0.0235882
AF	ebi-a-GCST90001805	62	0.0041474	0.00656302	0.52743	1.00416	0.991322	1.01716	0.00829532	0.0125064	0.509687	1.00833	0.983914	1.03335	0.00647052	0.00913515	0.478753	1.00649	0.988631	1.02467	0.00824061	0.0101623	0.420577	1.00827	0.98839	1.02856	-0.00115655	0.00296042	0.697424	84.2226	0.0261043
AF	ebi-a-GCST90001806	79	0.0020285	0.00662257	0.759376	1.00203	0.989108	1.01512	-0.00406634	0.0151799	0.789511	0.995942	0.966746	1.02602	0.00464557	0.00896696	0.604405	1.00466	0.987154	1.02247	0.00405773	0.0147126	0.783432	1.00407	0.975525	1.03344	0.00153363	0.00343284	0.656307	113.885	0.00502371
AF	ebi-a-GCST90001807	23	0.0135691	0.0113196	0.230633	1.01366	0.99142	1.0364	0.00122365	0.0143109	0.93267	1.00122	0.973531	1.02971	0.00345024	0.0116884	0.767853	1.00346	0.980729	1.02671	0.00464405	0.0115612	0.691785	1.00465	0.982145	1.02768	0.00555119	0.00406036	0.186031	38.2013	0.0173913
AF	ebi-a-GCST90001808	94	0.0129089	0.00523591	0.0136838	1.01299	1.00265	1.02344	0.0147603	0.0121733	0.228422	1.01487	0.990942	1.03938	0.0216226	0.00851204	0.0110777	1.02186	1.00495	1.03905	0.0229212	0.0117833	0.0547667	1.02319	0.999826	1.04709	-0.00049422	0.00293021	0.866431	111.159	0.09651
AF	ebi-a-GCST90001809	23	-0.00391117	0.0145942	0.788704	0.996096	0.968007	1.025	-0.034853	0.0292796	0.247192	0.965747	0.911885	1.02279	-0.0174545	0.0181711	0.336772	0.982697	0.948314	1.01833	-0.0156705	0.0299231	0.605728	0.984452	0.928375	1.04392	0.00633731	0.00521698	0.237945	28.6037	0.156528
AF	ebi-a-GCST90001810	19	0.00608847	0.0120173	0.612407	1.00611	0.982686	1.03009	-0.0351341	0.0209041	0.111096	0.965476	0.926718	1.00586	0.00337022	0.0155205	0.828094	1.00338	0.973313	1.03437	-0.0428055	0.0370044	0.262489	0.958098	0.891068	1.03017	0.0136706	0.00593637	0.0341912	30.0491	0.0369721
AF	ebi-a-GCST90001811	21	-0.00630325	0.0124278	0.612021	0.993717	0.969804	1.01822	-0.0327693	0.0219031	0.151055	0.967762	0.927095	1.01021	0.00354152	0.0153229	0.817217	1.00355	0.973856	1.03414	0.00820016	0.0242443	0.738714	1.00823	0.961444	1.0573	0.00698257	0.00481707	0.163491	28.4268	0.0996756
AF	ebi-a-GCST90001812	26	0.00114835	0.00956981	0.904485	1.00115	0.982546	1.0201	0.00311034	0.0159854	0.847364	1.00312	0.972173	1.03504	0.00719306	0.0145318	0.620609	1.00722	0.978936	1.03632	0.0095155	0.0180858	0.603433	1.00956	0.974401	1.04599	-0.00063138	0.00412051	0.879499	21.4794	0.665597
AF	ebi-a-GCST90001813	43	-0.0166702	0.00696633	0.0167125	0.983468	0.970131	0.996988	-0.0247263	0.0124229	0.0532443	0.975577	0.95211	0.999623	-0.0179043	0.0101847	0.0787539	0.982255	0.962842	1.00206	-0.0155983	0.0155348	0.321086	0.984523	0.954998	1.01496	0.00259528	0.00331361	0.438001	30.9499	0.895586
AF	ebi-a-GCST90001814	15	-0.00138236	0.00419386	0.741692	0.998619	0.990444	1.00686	-0.000284341	0.0045627	0.951257	0.999716	0.990815	1.0087	0.00331132	0.00553166	0.549431	1.00332	0.992498	1.01425	0.00139347	0.00462819	0.767776	1.00139	0.992352	1.01052	-0.00209007	0.00342088	0.551751	13.154	0.514433
AF	ebi-a-GCST90001815	35	0.00157099	0.0055657	0.777742	1.00157	0.990706	1.01256	0.00222856	0.00711825	0.756192	1.00223	0.988345	1.01631	0.00776004	0.00802583	0.333602	1.00779	0.992061	1.02377	0.0062695	0.00703771	0.379274	1.00629	0.992504	1.02027	-0.000440849	0.00290502	0.880305	37.5942	0.307954
AF	ebi-a-GCST90001816	31	0.0090684	0.00995949	0.362544	1.00911	0.989602	1.029	-0.00814509	0.0158172	0.610489	0.991888	0.96161	1.02312	0.0117006	0.013109	0.372091	1.01177	0.986104	1.0381	0.00915034	0.0156217	0.562428	1.00919	0.978761	1.04057	0.00518609	0.00373827	0.175922	46.9927	0.0249244
AF	ebi-a-GCST90001817	16	-0.00146875	0.0205972	0.943153	0.998532	0.959024	1.03967	-0.0250091	0.0445758	0.583635	0.975301	0.893707	1.06434	-0.0242219	0.0217044	0.264427	0.976069	0.935417	1.01849	-0.0271759	0.024415	0.283193	0.97319	0.927716	1.02089	0.00436276	0.00728192	0.558663	32.0084	0.00642127
AF	ebi-a-GCST90001818	19	-0.0252501	0.0152845	0.0985332	0.975066	0.946289	1.00472	-0.0652869	0.0335264	0.0682074	0.936799	0.877219	1.00042	-0.0318154	0.021824	0.14489	0.968685	0.928124	1.01102	-0.0385605	0.0347863	0.28224	0.962174	0.898758	1.03006	0.00745297	0.00555472	0.19733	10.0851	0.929092
AF	ebi-a-GCST90001819	38	-0.00598711	0.00886797	0.499588	0.994031	0.976903	1.01146	-0.0306644	0.0153271	0.0530135	0.969801	0.9411	0.999377	-0.0104337	0.0112938	0.355571	0.989621	0.967955	1.01177	-0.0262179	0.0166108	0.122995	0.974123	0.942919	1.00636	0.00804487	0.0041461	0.0602014	55.8433	0.0241049
AF	ebi-a-GCST90001820	84	0.00889752	0.00730924	0.223491	1.00894	0.994586	1.0235	-0.0151136	0.0145897	0.30329	0.985	0.957232	1.01357	-0.00392524	0.0097104	0.686043	0.996082	0.977304	1.01522	-0.00810172	0.0104353	0.439733	0.991931	0.971849	1.01243	0.00590822	0.00312261	0.06201	130.572	0.000671619
AF	ebi-a-GCST90001821	64	0.0105396	0.00860187	0.220474	1.0106	0.9937	1.02778	0.0135968	0.0201083	0.501443	1.01369	0.974515	1.05444	0.008265	0.0110237	0.453406	1.0083	0.986747	1.03032	0.0159679	0.0176917	0.370198	1.0161	0.981466	1.05195	-0.000680716	0.00403988	0.866739	93.9569	0.00693547
AF	ebi-a-GCST90001822	48	0.0187255	0.00867578	0.0308997	1.0189	1.00172	1.03638	0.0288906	0.0166432	0.0892796	1.02931	0.996277	1.06344	0.0112261	0.0122747	0.360417	1.01129	0.98725	1.03591	0.00788617	0.0161673	0.627969	1.00792	0.976479	1.04037	-0.0023827	0.0033227	0.476938	59.7301	0.100683
AF	ebi-a-GCST90001823	57	0.000116577	0.00460806	0.979817	1.00012	0.991124	1.00919	-0.00170438	0.00612345	0.781798	0.998297	0.986387	1.01035	-0.00129935	0.00529693	0.806223	0.998701	0.988387	1.00912	-0.00161249	0.00495161	0.745903	0.998389	0.988746	1.00813	0.00105144	0.00230658	0.650299	73.5316	0.0580604
AF	ebi-a-GCST90001824	70	0.00329177	0.00763262	0.666268	1.0033	0.9884	1.01842	0.00892879	0.0193578	0.646091	1.00897	0.971404	1.04799	-0.00485781	0.0102404	0.63523	0.995154	0.975379	1.01533	-0.0128489	0.0162716	0.432438	0.987233	0.956245	1.01923	-0.00126864	0.00399875	0.752019	79.5705	0.18044
AF	ebi-a-GCST90001825	44	-0.00726687	0.00764423	0.34179	0.992759	0.977996	1.00775	-0.0177443	0.0113932	0.12687	0.982412	0.960717	1.0046	-0.0192805	0.0104283	0.0644783	0.980904	0.961058	1.00116	-0.0188404	0.0093471	0.0501144	0.981336	0.963521	0.99948	0.00416701	0.00337645	0.224011	61.5855	0.0327859
AF	ebi-a-GCST90001826	79	0.0112087	0.00713512	0.116202	1.01127	0.997228	1.02551	-0.0129673	0.0167541	0.441316	0.987116	0.955228	1.02007	-0.00255185	0.0105155	0.808258	0.997451	0.977104	1.01822	-0.0073129	0.0127316	0.567358	0.992714	0.968248	1.0178	0.00548071	0.00344386	0.115607	96.7762	0.0735813
AF	ebi-a-GCST90001827	43	0.00510212	0.0112948	0.651469	1.00512	0.983109	1.02761	-0.0106579	0.0315863	0.73752	0.989399	0.930003	1.05259	0.00407782	0.0137363	0.766569	1.00409	0.977414	1.03149	-0.00426609	0.0201369	0.833245	0.995743	0.957208	1.03583	0.00315863	0.00590446	0.595569	63.1996	0.018788
AF	ebi-a-GCST90001828	47	-0.00868527	0.0084805	0.305766	0.991352	0.97501	1.00797	-0.014377	0.0177705	0.422751	0.985726	0.951984	1.02066	-0.0167798	0.0129414	0.19477	0.98336	0.958731	1.00862	-0.0177636	0.0173391	0.310966	0.982393	0.949568	1.01635	0.00124729	0.00341248	0.716445	47.5002	0.41133
AF	ebi-a-GCST90001829	240	-0.00133342	0.00316506	0.67354	0.998667	0.992491	1.00488	-0.00112272	0.00555085	0.839886	0.998878	0.988069	1.0098	-0.0051779	0.0044858	0.248383	0.994835	0.986127	1.00362	-0.00843718	0.00548529	0.125335	0.991598	0.980995	1.00232	-7.31e-05	0.00158119	0.963148	333.192	5.34293e-05
AF	ebi-a-GCST90001830	22	-0.0219696	0.0118407	0.063535	0.97827	0.955828	1.00124	-0.0242323	0.0207337	0.256252	0.976059	0.937189	1.01654	-0.043937	0.0167736	0.00880804	0.957014	0.926063	0.989	-0.0469738	0.0198232	0.0274632	0.954112	0.917753	0.991913	0.000677898	0.00503834	0.894314	23.6934	0.308151
AF	ebi-a-GCST90001831	23	-0.0479536	0.0126604	0.000152056	0.953178	0.929817	0.977126	-0.010872	0.0289317	0.710849	0.989187	0.934655	1.0469	-0.0473934	0.015003	0.00158347	0.953712	0.926076	0.982173	-0.0488851	0.0227907	0.043254	0.952291	0.910688	0.995794	-0.00970747	0.00684561	0.170843	38.1353	0.0176914
AF	ebi-a-GCST90001832	25	-0.0226534	0.0110483	0.040326	0.977601	0.956659	0.999002	-0.0251399	0.0185329	0.188107	0.975173	0.940386	1.01125	-0.0192823	0.011775	0.101513	0.980902	0.958523	1.0038	-0.0164456	0.011187	0.154535	0.983689	0.962355	1.0055	0.000868845	0.00513848	0.867207	47.1927	0.00317304
AF	ebi-a-GCST90001833	28	-0.0101112	0.0103941	0.330662	0.98994	0.969976	1.01031	-0.0218827	0.0209923	0.306816	0.978355	0.938918	1.01945	-0.0119067	0.0141818	0.401148	0.988164	0.961075	1.01602	-0.0133249	0.0172977	0.447794	0.986763	0.953869	1.02079	0.00291527	0.00450069	0.522833	33.3096	0.187044
AF	ebi-a-GCST90001834	39	9.60135e-05	0.00818522	0.990641	1.0001	0.984179	1.01627	-0.00423704	0.0131058	0.748293	0.995772	0.970519	1.02168	0.0035335	0.0106421	0.739868	1.00354	0.982824	1.02469	0.00337459	0.0106822	0.7538	1.00338	0.982591	1.02461	0.00166574	0.003907	0.672325	76.1286	0.000236376
AF	ebi-a-GCST90001835	17	-0.0143736	0.0140575	0.30655	0.985729	0.958941	1.01327	-0.00602548	0.0245962	0.809795	0.993993	0.94721	1.04309	-0.014249	0.017617	0.41862	0.985852	0.952392	1.02049	-0.00878612	0.0170971	0.614349	0.991252	0.958586	1.02503	-0.00229532	0.0054758	0.681029	22.2883	0.134124
AF	ebi-a-GCST90001836	29	0.0103952	0.00644755	0.106902	1.01045	0.997761	1.0233	0.0277298	0.0104353	0.0130673	1.02812	1.0073	1.04936	0.0114391	0.0109045	0.294166	1.0115	0.990115	1.03336	0.0113827	0.0102075	0.274273	1.01145	0.991413	1.03189	-0.00788639	0.00373293	0.0440196	27.5504	0.488455
AF	ebi-a-GCST90001837	21	0.0117863	0.008135	0.147384	1.01186	0.99585	1.02812	0.0230189	0.0187553	0.23469	1.02329	0.986352	1.0616	0.0225276	0.0107662	0.0363995	1.02278	1.00143	1.0446	0.0337105	0.0198706	0.105301	1.03429	0.994778	1.07536	-0.00346709	0.00519888	0.512859	24.7162	0.212504
AF	ebi-a-GCST90001838	85	0.00214936	0.00435353	0.621515	1.00215	0.993637	1.01074	0.00142415	0.00885225	0.872579	1.00143	0.9842	1.01895	0.00712698	0.007507	0.342428	1.00715	0.992442	1.02208	0.00814681	0.00806292	0.315203	1.00818	0.992373	1.02424	0.000213179	0.00226575	0.925266	75.1539	0.744122
AF	ebi-a-GCST90001839	41	-0.00415358	0.00664307	0.531806	0.995855	0.982973	1.00891	0.00204813	0.0116152	0.860946	1.00205	0.979495	1.02512	0.00273931	0.0102708	0.789694	1.00274	0.982759	1.02313	0.00525135	0.0106214	0.623719	1.00527	0.984554	1.02641	-0.00197562	0.00303524	0.518932	27.6254	0.930893
AF	ebi-a-GCST90001840	34	-0.00303677	0.00973845	0.755168	0.996968	0.978119	1.01618	-0.0155091	0.0206405	0.457908	0.984611	0.945573	1.02526	0.00047103	0.0124775	0.969887	1.00047	0.9763	1.02524	-0.00188877	0.0174002	0.914218	0.998113	0.964647	1.03274	0.00339261	0.00493871	0.497067	41.1138	0.156835
AF	ebi-a-GCST90001841	66	0.00282715	0.00484977	0.55993	1.00283	0.993344	1.01241	5.72783e-05	0.00850786	0.994649	1.00006	0.983519	1.01687	0.00790209	0.0073542	0.282598	1.00793	0.993509	1.02257	0.00545942	0.00799369	0.497055	1.00547	0.989844	1.02135	0.000987092	0.00249109	0.693239	59.0003	0.685932
AF	ebi-a-GCST90001842	97	0.00629302	0.00404875	0.120111	1.00631	0.998359	1.01433	0.00715595	0.00723614	0.325216	1.00718	0.992998	1.02157	0.00855071	0.00669786	0.201731	1.00859	0.995433	1.02192	0.0113354	0.00738905	0.1283	1.0114	0.996858	1.02615	-0.000278389	0.00193483	0.885898	90.7735	0.631528
AF	ebi-a-GCST90001843	49	0.00519877	0.00563402	0.35614	1.00521	0.994173	1.01637	-0.0091866	0.0101883	0.371825	0.990855	0.971265	1.01084	0.00245768	0.00876048	0.779062	1.00246	0.985395	1.01982	0.00242001	0.00865838	0.781062	1.00242	0.985555	1.01958	0.00515349	0.00304108	0.0967631	42.5517	0.694918
AF	ebi-a-GCST90001844	33	-0.00632418	0.0076522	0.408547	0.993696	0.978903	1.00871	-0.00828587	0.0114123	0.473254	0.991748	0.969811	1.01418	-0.00368623	0.00997487	0.711717	0.996321	0.977031	1.01599	-0.0170575	0.0118003	0.158038	0.983087	0.960611	1.00609	0.000752922	0.00320896	0.816038	40.3393	0.147935
AF	ebi-a-GCST90001845	68	0.00387173	0.00519429	0.456041	1.00388	0.993711	1.01415	-0.00025332	0.00963403	0.979102	0.999747	0.981046	1.0188	0.00907372	0.00794289	0.2533	1.00912	0.993527	1.02495	0.00684247	0.00854311	0.426	1.00687	0.990147	1.02387	0.00130361	0.00256415	0.612869	58.287	0.767232
AF	ebi-a-GCST90001846	50	-0.000113362	0.0061969	0.985405	0.999887	0.987816	1.01211	-0.0136903	0.0137694	0.325084	0.986403	0.960138	1.01339	0.00717014	0.00904398	0.42789	1.0072	0.989499	1.02521	0.00984316	0.0120595	0.418325	1.00989	0.986301	1.03405	0.00366702	0.00332108	0.275026	28.0449	0.992998
AF	ebi-a-GCST90001847	44	0.00645719	0.00605789	0.286462	1.00648	0.994598	1.0185	0.0073276	0.00942297	0.441145	1.00735	0.98892	1.02613	0.0076469	0.00953509	0.422568	1.00768	0.989019	1.02669	0.00373093	0.00842683	0.66017	1.00374	0.987296	1.02045	-0.000315794	0.00259692	0.903793	45.9832	0.349714
AF	ebi-a-GCST90001848	22	0.0192859	0.0105579	0.0677489	1.01947	0.998593	1.04079	0.00235258	0.0180825	0.897785	1.00236	0.967452	1.03852	0.0090368	0.0156508	0.563667	1.00908	0.978594	1.04051	0.00514596	0.0183546	0.781942	1.00516	0.969641	1.04198	0.00523377	0.00453736	0.262311	17.6527	0.670864
AF	ebi-a-GCST90001849	43	0.0131158	0.00713762	0.0661282	1.0132	0.999126	1.02748	0.0223349	0.0167617	0.190056	1.02259	0.989537	1.05674	0.0109735	0.0113736	0.334634	1.01103	0.988745	1.03383	0.0102742	0.0124028	0.41214	1.01033	0.986063	1.03519	-0.00230923	0.00379242	0.545946	43.5175	0.406627
AF	ebi-a-GCST90001850	36	0.0125985	0.00789261	0.110435	1.01268	0.997133	1.02847	-0.00367361	0.0154651	0.813661	0.996333	0.966586	1.027	0.0115188	0.0108751	0.289512	1.01159	0.990251	1.03338	0.00567593	0.0138856	0.685204	1.00569	0.97869	1.03344	0.00464427	0.00379582	0.229545	27.9936	0.793808
AF	ebi-a-GCST90001851	63	0.00419736	0.00558685	0.452477	1.00421	0.99327	1.01526	-0.0104467	0.00904963	0.252848	0.989608	0.972209	1.00732	0.00135576	0.00949034	0.886403	1.00136	0.982903	1.02016	0.00226587	0.00995213	0.820646	1.00227	0.982907	1.02201	0.00512692	0.00252884	0.0469992	73.3701	0.153006
AF	ebi-a-GCST90001852	29	0.0130817	0.00681158	0.0547944	1.01317	0.999731	1.02678	0.00500023	0.0101525	0.626339	1.00501	0.985212	1.02521	0.0195551	0.00981866	0.0464118	1.01975	1.00031	1.03956	0.0174928	0.00948343	0.0757045	1.01765	0.998906	1.03674	0.00355421	0.00331097	0.292563	26.2607	0.558718
AF	ebi-a-GCST90001853	76	-0.000142755	0.00503411	0.977377	0.999857	0.99004	1.00977	-0.000619953	0.00975106	0.949478	0.99938	0.980461	1.01866	0.00451212	0.00773292	0.55956	1.00452	0.989412	1.01986	0.00184464	0.00868253	0.832329	1.00185	0.984941	1.01904	0.000150245	0.00262289	0.954475	83.8706	0.226176
AF	ebi-a-GCST90001854	75	0.00367517	0.00498947	0.461374	1.00368	0.993914	1.01355	-0.00495047	0.00982792	0.615979	0.995062	0.976078	1.01442	0.00441658	0.00817573	0.589055	1.00443	0.988459	1.02065	0.000748535	0.00933547	0.936309	1.00075	0.982604	1.01923	0.00261723	0.00256938	0.311745	76.5507	0.396668
AF	ebi-a-GCST90001855	71	0.00411462	0.00473812	0.385172	1.00412	0.994841	1.01349	-0.0142406	0.00859716	0.102177	0.98586	0.969387	1.00261	0.00797095	0.00794374	0.315656	1.008	0.99243	1.02382	0.00848162	0.0088957	0.343642	1.00852	0.991086	1.02626	0.00644155	0.00251752	0.0127042	64.8441	0.651807
AF	ebi-a-GCST90001856	63	0.00499393	0.00544793	0.359318	1.00501	0.994332	1.0158	0.00349035	0.0110105	0.752325	1.0035	0.982072	1.02539	0.00626315	0.00842375	0.457172	1.00628	0.989805	1.02303	0.00551032	0.0095435	0.565767	1.00553	0.986892	1.02451	0.000454794	0.00289415	0.875652	44.2805	0.956651
AF	ebi-a-GCST90001857	80	0.00612054	0.004622	0.18543	1.00614	0.997066	1.0153	-0.00663816	0.00856277	0.440545	0.993384	0.976851	1.0102	0.00684639	0.00781566	0.381039	1.00687	0.991563	1.02241	0.00485734	0.00843795	0.566485	1.00487	0.988387	1.02163	0.00425233	0.00240241	0.0806306	68.527	0.793739
AF	ebi-a-GCST90001858	91	0.00855131	0.00442087	0.0530753	1.00859	0.999886	1.01737	-0.000290595	0.00760662	0.969611	0.999709	0.984915	1.01473	0.00805474	0.00723071	0.265295	1.00809	0.993901	1.02248	0.011599	0.0080691	0.154054	1.01167	0.995792	1.02779	0.00298892	0.00209851	0.157853	102.248	0.177823
AF	ebi-a-GCST90001859	51	-0.00236997	0.0054568	0.66406	0.997633	0.98702	1.00836	-0.00830854	0.00911094	0.366271	0.991726	0.974173	1.00959	0.000766776	0.00885936	0.931029	1.00077	0.983539	1.0183	0.00217027	0.00948054	0.819866	1.00217	0.983722	1.02097	0.00210922	0.00258647	0.418743	51.8795	0.400457
AF	ebi-a-GCST90001860	80	0.0032876	0.00449515	0.464555	1.00329	0.994492	1.01217	-0.00617126	0.00812981	0.450087	0.993848	0.978137	1.00981	0.00708749	0.0079275	0.371302	1.00711	0.991585	1.02288	0.00729673	0.00777056	0.350582	1.00732	0.992098	1.02278	0.0032818	0.00235636	0.167655	80.8592	0.420844
AF	ebi-a-GCST90001861	60	0.00597611	0.00625624	0.339465	1.00599	0.993734	1.01841	-0.0112324	0.0131129	0.395197	0.98883	0.96374	1.01457	0.0103299	0.0104174	0.321395	1.01038	0.989962	1.03123	0.0130346	0.01242	0.298234	1.01312	0.988755	1.03809	0.00484878	0.00325679	0.141953	65.4863	0.261927
AF	ebi-a-GCST90001862	15	-0.0152495	0.0108767	0.160905	0.984866	0.964093	1.00609	-0.00893484	0.0149055	0.559187	0.991105	0.962569	1.02049	0.00153437	0.0124064	0.901572	1.00154	0.977475	1.02619	0.0030306	0.012838	0.816801	1.00304	0.978111	1.02859	-0.003824	0.00601363	0.535883	22.971	0.0607434
AF	ebi-a-GCST90001863	51	-0.000389006	0.00650682	0.952327	0.999611	0.986944	1.01244	-0.0191759	0.0148891	0.203826	0.981007	0.952792	1.01006	0.00752368	0.0096664	0.436373	1.00755	0.988643	1.02682	0.0123264	0.014462	0.398094	1.0124	0.984109	1.04151	0.0053325	0.00380966	0.167893	54.4524	0.308917
AF	ebi-a-GCST90001864	82	0.00527441	0.00495874	0.287483	1.00529	0.995565	1.01511	-0.000767438	0.0100187	0.939133	0.999233	0.979803	1.01905	0.00800377	0.008252	0.332087	1.00804	0.991863	1.02447	0.00599417	0.00935637	0.523558	1.00601	0.987732	1.02463	0.00179527	0.00258404	0.489224	93.9666	0.153696
AF	ebi-a-GCST90001865	24	0.00822375	0.0111136	0.459319	1.00826	0.986533	1.03046	0.00872429	0.0276772	0.755569	1.00876	0.955498	1.065	0.00155733	0.0148679	0.916578	1.00156	0.972793	1.03117	-0.00706621	0.0195544	0.721128	0.992959	0.955622	1.03175	-0.000109493	0.00552065	0.984355	30.177	0.144386
AF	ebi-a-GCST90001866	37	0.00142876	0.00762224	0.851311	1.00143	0.98658	1.0165	-0.0153343	0.0193832	0.434205	0.984783	0.948072	1.02292	0.00588451	0.0115948	0.611795	1.0059	0.9833	1.02902	0.00311665	0.01507	0.837323	1.00312	0.973925	1.03319	0.00451762	0.00480288	0.353353	33.0468	0.609807
AF	ebi-a-GCST90001867	66	0.00746938	0.00582753	0.199933	1.0075	0.996055	1.01907	-0.00770715	0.0108283	0.4792	0.992322	0.971484	1.01361	0.00261166	0.0107052	0.80726	1.00262	0.981797	1.02387	0.00195624	0.0115271	0.865767	1.00196	0.979575	1.02485	0.00430677	0.00258989	0.101219	64.8096	0.483325
AF	ebi-a-GCST90001868	70	0.00606565	0.00496029	0.221389	1.00608	0.99635	1.01591	-0.0199438	0.0100657	0.051595	0.980254	0.961104	0.999785	0.00740755	0.00864374	0.391453	1.00744	0.990511	1.02465	0.00444244	0.00883619	0.616738	1.00445	0.987206	1.022	0.00808809	0.00272364	0.00411671	64.2445	0.639599
AF	ebi-a-GCST90001869	104	0.00222761	0.00417201	0.593381	1.00223	0.994068	1.01046	-0.00844946	0.00782509	0.282782	0.991586	0.976494	1.00691	0.0058848	0.00664904	0.376124	1.0059	0.992878	1.0191	0.00673419	0.00870145	0.440753	1.00676	0.989732	1.02407	0.00345956	0.00214581	0.110001	103.187	0.47628
AF	ebi-a-GCST90001870	22	-0.00177505	0.00769624	0.817595	0.998227	0.983282	1.0134	-0.0166885	0.0110682	0.147243	0.98345	0.962345	1.00502	-0.00655854	0.00810792	0.418569	0.993463	0.9778	1.00938	-0.00796738	0.00695325	0.264748	0.992064	0.978636	1.00568	0.00754667	0.00420186	0.0876134	41.1801	0.00532639
AF	ebi-a-GCST90001871	29	0.000288485	0.00549351	0.958119	1.00029	0.989576	1.01112	-0.0149558	0.00955033	0.128994	0.985155	0.966886	1.00377	-0.00680074	0.00867226	0.432926	0.993222	0.976483	1.01025	-0.0102384	0.0122212	0.409259	0.989814	0.966386	1.01381	0.00657702	0.00337049	0.0614613	26.0644	0.569505
AF	ebi-a-GCST90001872	36	0.00709525	0.00649622	0.27474	1.00712	0.994379	1.02003	0.000980711	0.0111709	0.930557	1.00098	0.979303	1.02314	-0.00221896	0.00806171	0.783126	0.997783	0.982141	1.01367	-0.00117472	0.00885142	0.895179	0.998826	0.981647	1.01631	0.00248894	0.00368426	0.503888	55.1575	0.0163741
AF	ebi-a-GCST90001873	21	0.0113605	0.00811311	0.161435	1.01143	0.995469	1.02764	0.0149489	0.0146333	0.319819	1.01506	0.986361	1.0446	0.0148721	0.0104241	0.153668	1.01498	0.994456	1.03593	0.0167012	0.0124108	0.193457	1.01684	0.992405	1.04188	-0.00156451	0.00525307	0.769067	32.5032	0.0382228
AF	ebi-a-GCST90001874	27	-0.00529315	0.00633336	0.403292	0.994721	0.982449	1.00715	-0.00824232	0.0140691	0.563232	0.991792	0.964816	1.01952	-0.00968213	0.00890687	0.277019	0.990365	0.973225	1.00781	-0.00819979	0.0119933	0.500213	0.991834	0.968791	1.01542	0.00100294	0.00425186	0.815445	27.0779	0.405254
AF	ebi-a-GCST90001875	24	-0.0108397	0.00651752	0.0962789	0.989219	0.976663	1.00194	-0.0129255	0.0108526	0.246345	0.987158	0.966381	1.00838	-0.00665717	0.00845261	0.430938	0.993365	0.977043	1.00996	-0.00872044	0.0098373	0.384542	0.991317	0.972387	1.01062	0.00100496	0.00413048	0.810025	29.1141	0.176558
AF	ebi-a-GCST90001876	20	-0.000691569	0.00682472	0.919286	0.999309	0.98603	1.01277	-0.000212947	0.0102204	0.983606	0.999787	0.979959	1.02002	0.00134513	0.00763617	0.860174	1.00135	0.986471	1.01645	0.00238204	0.0070814	0.740271	1.00238	0.988568	1.01639	-0.000300087	0.00466264	0.949393	30.2635	0.0485394
AF	ebi-a-GCST90001877	18	-0.00407126	0.00787743	0.605278	0.995937	0.980678	1.01143	-0.00131973	0.0136313	0.924075	0.998681	0.972352	1.02572	-0.0053959	0.00973531	0.579401	0.994619	0.97582	1.01378	-0.00263239	0.0102026	0.799496	0.997371	0.977625	1.01752	-0.0013421	0.0053463	0.804983	22.8361	0.154663
AF	ebi-a-GCST90001878	23	-0.00487172	0.00652083	0.455002	0.99514	0.982502	1.00794	-0.0251085	0.0126254	0.0599184	0.975204	0.951368	0.999637	-0.00728018	0.00935141	0.436268	0.992746	0.974716	1.01111	-0.00896503	0.0113289	0.437193	0.991075	0.969311	1.01333	0.00843093	0.004531	0.0768446	22.7507	0.415919
AF	ebi-a-GCST90001879	27	-0.00493426	0.00678047	0.466787	0.995078	0.981941	1.00839	5.89831e-05	0.0124167	0.996248	1.00006	0.976015	1.0247	-0.00940538	0.00970682	0.332572	0.990639	0.97197	1.00967	-0.00870821	0.0111219	0.440712	0.99133	0.969954	1.01318	-0.00172703	0.00357444	0.633186	32.881	0.165578
AF	ebi-a-GCST90001880	23	-0.00188013	0.00627765	0.764562	0.998122	0.985916	1.01048	0.000204795	0.0102736	0.984284	1.0002	0.980266	1.02055	-0.00601499	0.00841418	0.474693	0.994003	0.977745	1.01053	-0.00246487	0.0100109	0.807796	0.997538	0.978156	1.0173	-0.00104135	0.004008	0.797535	28.1214	0.171694
AF	ebi-a-GCST90001881	22	0.0185147	0.00782178	0.0179293	1.01869	1.00319	1.03442	0.00957629	0.0175797	0.591958	1.00962	0.975427	1.04502	0.0173654	0.0112912	0.12406	1.01752	0.995246	1.04029	0.0185631	0.0181725	0.318646	1.01874	0.98309	1.05568	0.00277801	0.00487745	0.575318	20.8487	0.468219
AF	ebi-a-GCST90001882	18	-0.00555349	0.00620481	0.370772	0.994462	0.982441	1.00663	-0.0202708	0.0103311	0.0673838	0.979933	0.96029	0.999978	-0.0108925	0.0091233	0.232507	0.989167	0.971636	1.00701	-0.0175463	0.00962185	0.0858467	0.982607	0.96425	1.00131	0.00679862	0.00389211	0.0998418	18.311	0.36948
AF	ebi-a-GCST90001883	72	-0.00208676	0.00570529	0.714544	0.997915	0.986819	1.00914	0.0110362	0.0103003	0.287652	1.0111	0.990889	1.03172	-0.00872573	0.00871236	0.316568	0.991312	0.974528	1.00839	-0.0088513	0.0111988	0.431938	0.991188	0.969669	1.01318	-0.0044883	0.00294498	0.132001	75.3129	0.340698
AF	ebi-a-GCST90001884	88	0.000887326	0.00411266	0.829179	1.00089	0.992852	1.00899	-0.000351464	0.00696346	0.959863	0.999649	0.986098	1.01339	0.00524516	0.0059804	0.380455	1.00526	0.993544	1.01711	1.12059e-05	0.00681343	0.998691	1.00001	0.986746	1.01346	0.000526376	0.0023806	0.825531	97.3887	0.209453
AF	ebi-a-GCST90001885	29	0.00930498	0.00759669	0.220623	1.00935	0.994431	1.02449	0.00398406	0.0105843	0.709552	1.00399	0.983379	1.02504	-0.00334222	0.0102872	0.745264	0.996663	0.976769	1.01696	-0.00169957	0.0100711	0.8672	0.998302	0.978789	1.0182	0.00211787	0.00290681	0.472524	31.555	0.292996
AF	ebi-a-GCST90001886	38	-0.0132764	0.00602592	0.0275799	0.986811	0.975225	0.998536	-0.00630416	0.00872322	0.474542	0.993716	0.97687	1.01085	-0.00534058	0.00905072	0.555142	0.994674	0.977184	1.01248	-0.00438332	0.00962411	0.651446	0.995626	0.977022	1.01459	-0.00285439	0.00258221	0.276316	32.1729	0.694666
AF	ebi-a-GCST90001887	26	0.0100122	0.00580931	0.0848027	1.01006	0.998627	1.02163	0.0142147	0.00788556	0.0840207	1.01432	0.99876	1.03011	0.0135671	0.0080012	0.0899552	1.01366	0.997887	1.02968	0.0139031	0.00773031	0.0841817	1.014	0.998752	1.02948	-0.00219988	0.00279134	0.438348	23.6748	0.538219
AF	ebi-a-GCST90001888	43	-0.00043037	0.00885595	0.961241	0.99957	0.982369	1.01707	0.0101049	0.0154612	0.51704	1.01016	0.980004	1.04124	0.00350673	0.010395	0.735856	1.00351	0.983274	1.02417	-0.011835	0.0108777	0.282797	0.988235	0.967388	1.00953	-0.00317886	0.0038172	0.409798	75.7221	0.00109414
AF	ebi-a-GCST90001889	37	0.00680698	0.00389959	0.0808868	1.00683	0.999164	1.01456	0.00977994	0.00445074	0.0347034	1.00983	1.00106	1.01868	0.00903078	0.0055997	0.106804	1.00907	0.998057	1.02021	0.00984266	0.00486362	0.0504689	1.00989	1.00031	1.01956	-0.00304144	0.00219472	0.174575	29.8559	0.754936
AF	ebi-a-GCST90001890	30	0.000865218	0.00839944	0.917956	1.00087	0.984523	1.01748	0.0077622	0.0189001	0.684422	1.00779	0.971142	1.04583	-0.00653938	0.0128153	0.609856	0.993482	0.968839	1.01875	-0.00531986	0.0144902	0.716183	0.994694	0.966842	1.02335	-0.00184404	0.00452688	0.686846	27.2902	0.556051
AF	ebi-a-GCST90001891	32	-0.00680155	0.00833201	0.414319	0.993222	0.977133	1.00957	0.0354744	0.0206712	0.09645	1.03611	0.994972	1.07895	-0.00540201	0.0124389	0.664083	0.994613	0.970657	1.01916	0.00357893	0.0144979	0.806645	1.00359	0.975469	1.03251	-0.0104113	0.00465883	0.0330329	29.851	0.525002
AF	ebi-a-GCST90001892	76	-0.000777049	0.00487039	0.873239	0.999223	0.98973	1.00881	0.00870061	0.00881505	0.32685	1.00874	0.99146	1.02632	-0.000922543	0.00702215	0.895478	0.999078	0.985421	1.01292	-0.00171668	0.00697811	0.806347	0.998285	0.984724	1.01203	-0.00317128	0.00246318	0.201941	84.5343	0.211379
AF	ebi-a-GCST90001893	37	0.00197146	0.00821168	0.810268	1.00197	0.985976	1.01823	0.00251664	0.0173515	0.885512	1.00252	0.968998	1.0372	0.0171103	0.0125087	0.171353	1.01726	0.992621	1.04251	0.0226334	0.0150347	0.140942	1.02289	0.993189	1.05348	-0.000136431	0.00382515	0.971751	24.2432	0.932255
AF	ebi-a-GCST90001894	46	-0.00251014	0.0031255	0.421907	0.997493	0.991401	1.00362	-0.00290399	0.00346701	0.40678	0.9971	0.990348	1.0039	-0.00196574	0.0037194	0.597146	0.998036	0.990787	1.00534	-0.0016937	0.00360039	0.640326	0.998308	0.991288	1.00538	0.000492006	0.00184365	0.79082	44.4024	0.497148
AF	ebi-a-GCST90001895	3	0.0708328	0.0464513	0.127288	1.0734	0.979991	1.17572	0.268474	0.192183	0.395516	1.30797	0.897443	1.90628	0.0449343	0.0485662	0.354853	1.04596	0.950986	1.15042	0.0275971	0.0513177	0.64457	1.02798	0.929614	1.13676	-0.0300703	0.0284224	0.48207	2.86431	0.238793
AF	ebi-a-GCST90001896	33	0.00277792	0.00647832	0.668067	1.00278	0.990129	1.0156	0.00358909	0.0107224	0.740084	1.0036	0.982724	1.02491	0.00181445	0.00926621	0.844756	1.00182	0.983786	1.02018	0.00170479	0.00985872	0.863802	1.00171	0.982536	1.02125	-0.000287352	0.00302666	0.924973	16.4264	0.989657
AF	ebi-a-GCST90001897	23	-0.00290624	0.00546844	0.595101	0.997098	0.986468	1.00784	-0.00474819	0.00649537	0.47285	0.995263	0.982673	1.00801	-0.00418736	0.0067531	0.535215	0.995821	0.982727	1.00909	-0.00516648	0.00525831	0.336519	0.994847	0.984646	1.00515	0.00188035	0.00343215	0.589563	30.2946	0.111479
AF	ebi-a-GCST90001898	46	-0.00436722	0.00369509	0.237245	0.995642	0.988458	1.00288	-0.0028361	0.00412131	0.494967	0.997168	0.989145	1.00526	-0.0020688	0.00419141	0.621602	0.997933	0.989769	1.00617	-0.00196999	0.00361954	0.588946	0.998032	0.990977	1.00514	-0.00171862	0.00202249	0.400063	58.2865	0.0883157
AF	ebi-a-GCST90001899	34	0.00543996	0.00375353	0.147256	1.00545	0.998085	1.01288	0.00719186	0.00421283	0.0974849	1.00722	0.998935	1.01557	0.00771636	0.00561907	0.169676	1.00775	0.996708	1.01891	0.00780936	0.00465293	0.102721	1.00784	0.99869	1.01707	-0.00189754	0.00207187	0.366592	21.5874	0.93641
AF	ebi-a-GCST90001900	24	-0.00554102	0.0095899	0.563401	0.994474	0.975957	1.01334	0.0525654	0.0197609	0.0143013	1.05397	1.01393	1.09559	-0.00255056	0.0128096	0.842175	0.997453	0.972721	1.02281	0.00228511	0.0149532	0.879876	1.00229	0.973339	1.0321	-0.0174841	0.00538594	0.00370479	30.1747	0.144453
AF	ebi-a-GCST90001901	25	0.00280837	0.00521994	0.590572	1.00281	0.992605	1.01312	0.00325413	0.00612993	0.600606	1.00326	0.991278	1.01539	0.00396298	0.00753888	0.599116	1.00397	0.989245	1.01892	0.00130643	0.0061805	0.834376	1.00131	0.989251	1.01351	-0.000437422	0.00297161	0.884257	27.9465	0.262301
AF	ebi-a-GCST90001902	27	-0.00666119	0.00768864	0.386288	0.993361	0.978503	1.00844	-0.00651437	0.0120476	0.593488	0.993507	0.970322	1.01725	-0.0085189	0.0111576	0.44516	0.991517	0.970069	1.01344	-0.00582273	0.0123305	0.640707	0.994194	0.970455	1.01851	-4.76e-05	0.00300398	0.987496	23.9744	0.57743
AF	ebi-a-GCST90001903	36	0.011778	0.00808785	0.145323	1.01185	0.995934	1.02802	0.0127809	0.0179075	0.480272	1.01286	0.977929	1.04904	0.00598772	0.0125613	0.63359	1.00601	0.98154	1.03108	-0.00113413	0.0214188	0.958073	0.998867	0.957801	1.04169	-0.000232338	0.00370109	0.950313	32.6336	0.582866
AF	ebi-a-GCST90001904	25	-0.0111512	0.00803075	0.164966	0.988911	0.973467	1.0046	-0.00900194	0.0128244	0.489762	0.991038	0.966438	1.01626	-0.0182702	0.0123997	0.140633	0.981896	0.95832	1.00605	-0.0231558	0.0162647	0.167409	0.97711	0.946452	1.00876	-0.000756816	0.00352083	0.831698	16.7683	0.858376
AF	ebi-a-GCST90001905	19	0.00170942	0.0121796	0.888383	1.00171	0.978081	1.02591	0.00209304	0.0179919	0.908752	1.0021	0.967373	1.03806	-0.00701029	0.0134912	0.60333	0.993014	0.9671	1.01962	-0.00886404	0.0148701	0.558531	0.991175	0.962704	1.02049	-0.000173565	0.00584063	0.976639	40.3672	0.00185978
AF	ebi-a-GCST90001906	24	-0.00312881	0.0125376	0.802932	0.996876	0.972678	1.02168	0.00702717	0.0226439	0.759228	1.00705	0.963334	1.05275	0.004655	0.0164577	0.777295	1.00467	0.972775	1.0376	0.00604299	0.0190026	0.753348	1.00606	0.96928	1.04424	-0.00274651	0.00506352	0.592989	36.6728	0.0351709
AF	ebi-a-GCST90001907	27	0.00269667	0.00612447	0.659712	1.0027	0.990736	1.01481	-0.00393409	0.00782612	0.619584	0.996074	0.980911	1.01147	-0.00120286	0.00722432	0.867763	0.998798	0.984755	1.01304	-0.000862084	0.00633405	0.892788	0.999138	0.986811	1.01162	0.0041318	0.00310438	0.195215	32.4304	0.179273
AF	ebi-a-GCST90001908	27	-0.00888941	0.0100968	0.378635	0.99115	0.971728	1.01096	0.00777081	0.0170586	0.652655	1.0078	0.974663	1.04207	-0.01831	0.012354	0.138309	0.981857	0.958368	1.00592	-0.0161715	0.0169	0.347436	0.983959	0.9519	1.0171	-0.00510514	0.00423269	0.239061	39.3478	0.045148
AF	ebi-a-GCST90001909	19	-0.00961311	0.0104624	0.358186	0.990433	0.97033	1.01095	0.00829843	0.0141004	0.563919	1.00833	0.980847	1.03659	0.000249216	0.0148144	0.986578	1.00025	0.971623	1.02972	0.00872739	0.0145389	0.555802	1.00877	0.980425	1.03793	-0.00704469	0.00395552	0.0927911	20.5199	0.304321
AF	ebi-a-GCST90001910	37	-0.0106796	0.00720718	0.138395	0.989377	0.975499	1.00345	-0.0174565	0.00981195	0.0839082	0.982695	0.963977	1.00178	-0.0029993	0.0104263	0.773602	0.997005	0.976838	1.01759	-0.00524431	0.00910595	0.568252	0.994769	0.977173	1.01268	0.00280058	0.00275303	0.316005	48.1465	0.0848899
AF	ebi-a-GCST90001911	32	0.00197151	0.00916562	0.829691	1.00197	0.984134	1.02014	-0.00913395	0.0159678	0.571568	0.990908	0.960376	1.02241	-0.00458544	0.0137428	0.738635	0.995425	0.96897	1.0226	-0.00944314	0.0158955	0.556772	0.990601	0.960215	1.02195	0.00299888	0.003523	0.401387	33.1326	0.363474
AF	ebi-a-GCST90001912	14	0.0125399	0.016567	0.449097	1.01262	0.980266	1.04604	-0.00547707	0.0244731	0.826678	0.994538	0.947959	1.04341	0.0156414	0.0166186	0.346603	1.01576	0.983211	1.0494	0.015353	0.0167548	0.376177	1.01547	0.982666	1.04937	0.00622441	0.00622314	0.336955	30.352	0.00418931
AF	ebi-a-GCST90001913	20	0.000917123	0.00969075	0.924602	1.00092	0.982086	1.02011	0.015504	0.0156819	0.335937	1.01562	0.984883	1.04733	9.698e-05	0.0140523	0.994494	1.0001	0.972928	1.02803	-0.0059664	0.01685	0.727171	0.994051	0.961758	1.02743	-0.00440953	0.00372708	0.252159	14.7095	0.740873
AF	ebi-a-GCST90001914	24	0.00991895	0.00916069	0.278909	1.00997	0.991996	1.02827	0.0179121	0.0137695	0.206768	1.01807	0.990965	1.04592	-0.00425971	0.0142418	0.764864	0.995749	0.968338	1.02394	-0.00579404	0.0143194	0.689489	0.994223	0.966707	1.02252	-0.00254685	0.00327552	0.445122	21.5588	0.547004
AF	ebi-a-GCST90001915	21	0.00369708	0.00750702	0.622378	1.0037	0.989044	1.01858	-0.00373902	0.0096922	0.703948	0.996268	0.977521	1.01537	-0.00565233	0.010234	0.580736	0.994364	0.974617	1.01451	-0.00503372	0.00976112	0.611724	0.994979	0.976124	1.0142	0.00383741	0.00316367	0.240011	9.16552	0.98091
AF	ebi-a-GCST90001916	19	-0.0125962	0.0129012	0.328887	0.987483	0.962826	1.01277	0.0257466	0.0334463	0.451989	1.02608	0.960974	1.0956	1.73725e-05	0.0174201	0.999204	1.00002	0.96645	1.03475	0.00954975	0.0226918	0.67885	1.0096	0.965677	1.05551	-0.00713088	0.00573886	0.230897	14.2694	0.711371
AF	ebi-a-GCST90001917	28	0.000817136	0.00254256	0.74792	1.00082	0.995842	1.00582	0.000625679	0.00278895	0.824245	1.00063	0.995171	1.00611	-0.00274768	0.00361474	0.447176	0.997256	0.990216	1.00435	-7.98673e-05	0.00350431	0.981984	0.99992	0.993076	1.00681	0.000469995	0.00281359	0.868627	23.4962	0.658091
AF	ebi-a-GCST90001918	22	0.0044798	0.00868865	0.606139	1.00449	0.987528	1.02174	-0.00191796	0.0129768	0.883981	0.998084	0.973018	1.0238	0.00053666	0.0120825	0.964572	1.00054	0.977121	1.02451	0.00495887	0.0102755	0.634379	1.00497	0.984934	1.02542	0.00269813	0.00402031	0.509818	23.4427	0.320838
AF	ebi-a-GCST90001919	26	-0.0076982	0.00740013	0.29821	0.992331	0.978042	1.00683	-0.00632798	0.01021	0.541243	0.993692	0.974004	1.01378	-0.00919811	0.0103054	0.372095	0.990844	0.971031	1.01106	-0.00858023	0.0102048	0.408429	0.991456	0.971823	1.01149	-0.00072668	0.0036472	0.843751	29.2087	0.255286
AF	ebi-a-GCST90001920	28	0.00271936	0.00816183	0.738998	1.00272	0.98681	1.01889	0.00622677	0.0112154	0.583505	1.00625	0.984368	1.02861	-0.00326716	0.0106239	0.758441	0.996738	0.976198	1.01771	-0.000439855	0.0109747	0.968325	0.99956	0.978289	1.02129	-0.00139387	0.00300498	0.646612	31.524	0.250174
AF	ebi-a-GCST90001921	20	-0.0109559	0.0063149	0.0827538	0.989104	0.976937	1.00142	-0.0074708	0.00771134	0.34548	0.992557	0.977668	1.00767	-0.00818904	0.00855567	0.338493	0.991844	0.975351	1.00862	-0.00666289	0.00777969	0.402424	0.993359	0.978327	1.00862	-0.00238438	0.00302792	0.441257	13.9646	0.785753
AF	ebi-a-GCST90001922	19	0.0209519	0.0174152	0.228946	1.02117	0.986905	1.05663	-0.0578439	0.047944	0.244151	0.943797	0.859148	1.03679	0.00996548	0.0189332	0.598646	1.01002	0.973221	1.0482	0.00659162	0.0264645	0.806123	1.00661	0.955731	1.0602	0.0153935	0.00879447	0.0980818	31.988	0.0220591
AF	ebi-a-GCST90001923	21	-0.011833	0.00840967	0.159407	0.988237	0.972081	1.00466	-0.0137266	0.0114101	0.243745	0.986367	0.964553	1.00867	-0.0110371	0.00996459	0.268021	0.989024	0.969895	1.00853	-0.0108723	0.0093999	0.261049	0.989187	0.971129	1.00758	0.000918357	0.00362913	0.802946	26.8325	0.140044
AF	ebi-a-GCST90001924	26	-0.00396877	0.00668226	0.552562	0.996039	0.983079	1.00917	0.00327892	0.00961727	0.736115	1.00328	0.98455	1.02238	-0.00593413	0.00974929	0.542741	0.994083	0.975268	1.01326	0.000272936	0.00995245	0.978339	1.00027	0.98095	1.01998	-0.00296866	0.00283305	0.305137	18.0825	0.838867
AF	ebi-a-GCST90001925	26	0.0220445	0.0113737	0.0526001	1.02229	0.999752	1.04533	0.00916657	0.0219831	0.680398	1.00921	0.966648	1.05364	0.017092	0.0161553	0.290065	1.01724	0.985533	1.04996	0.0143166	0.0219972	0.521091	1.01442	0.971613	1.05911	0.00320096	0.00467597	0.500183	20.2029	0.736101
AF	ebi-a-GCST90001926	51	-0.00621319	0.00851305	0.465486	0.993806	0.977361	1.01053	-0.00446684	0.017022	0.794102	0.995543	0.962877	1.02932	0.0086915	0.0110912	0.43325	1.00873	0.987038	1.0309	0.0131668	0.0186564	0.483617	1.01325	0.976872	1.05099	-0.000430526	0.00362173	0.905862	70.5136	0.0295118
AF	ebi-a-GCST90001927	26	0.00374311	0.00907616	0.680038	1.00375	0.986052	1.02177	0.0102383	0.0160599	0.529831	1.01029	0.978985	1.0426	0.0125275	0.0141578	0.376237	1.01261	0.984894	1.0411	0.00947993	0.0151161	0.536252	1.00953	0.980054	1.03988	-0.00166763	0.00340176	0.628425	23.2653	0.562074
AF	ebi-a-GCST90001928	21	0.0038373	0.00831918	0.644613	1.00384	0.987609	1.02035	-0.00226291	0.0123342	0.856376	0.99774	0.973908	1.02215	0.00673001	0.0118598	0.570397	1.00675	0.983621	1.03043	0.00725391	0.0121829	0.558243	1.00728	0.983513	1.03162	0.00324105	0.00478176	0.506073	21.7676	0.353253
AF	ebi-a-GCST90001929	35	0.00455756	0.00735986	0.535755	1.00457	0.990181	1.01916	0.000192971	0.0111207	0.98626	1.00019	0.978628	1.02223	0.00376055	0.0118769	0.751527	1.00377	0.980671	1.02741	0.00506235	0.0105046	0.632953	1.00508	0.984593	1.02598	0.00149992	0.00286501	0.604104	30.3875	0.645406
AF	ebi-a-GCST90001930	21	0.0186889	0.0101515	0.065621	1.01886	0.998793	1.03934	0.0191322	0.0175413	0.289046	1.01932	0.984867	1.05497	0.0255302	0.0132696	0.0543592	1.02586	0.999522	1.05289	0.028293	0.0135909	0.0504204	1.0287	1.00166	1.05647	-0.000121133	0.00385664	0.975271	23.025	0.287568
AF	ebi-a-GCST90001931	9	-0.0125675	0.0148149	0.396271	0.987511	0.959249	1.01661	-0.0242762	0.0332067	0.488483	0.976016	0.914515	1.04165	-0.00834046	0.0206312	0.686018	0.991694	0.952393	1.03262	-0.00907881	0.0214275	0.682947	0.990962	0.950206	1.03347	0.00277487	0.0070431	0.705319	3.84786	0.870583
AF	ebi-a-GCST90001932	61	-0.0047939	0.0082544	0.561396	0.995218	0.979246	1.01145	0.00936157	0.0211554	0.659735	1.00941	0.968407	1.05214	0.00225364	0.00991703	0.82023	1.00226	0.982963	1.02193	0.00755499	0.0142981	0.599178	1.00758	0.979739	1.03622	-0.00309556	0.00425661	0.469957	91.9003	0.00505152
AF	ebi-a-GCST90001933	29	-0.0116664	0.00654571	0.074701	0.988401	0.975802	1.00116	-0.00372346	0.00838078	0.660377	0.996283	0.980052	1.01278	-0.0194327	0.00968447	0.0447937	0.980755	0.962314	0.999549	-0.0123187	0.00931767	0.196841	0.987757	0.969882	1.00596	-0.00441158	0.00299645	0.152509	32.4445	0.256802
AF	ebi-a-GCST90001934	26	0.00267334	0.00714024	0.708103	1.00268	0.988742	1.01681	-0.00355863	0.00968553	0.716528	0.996448	0.97771	1.01554	-0.00727346	0.0105237	0.489471	0.992753	0.972486	1.01344	-0.0057456	0.00978969	0.562532	0.994271	0.975375	1.01353	0.00274777	0.00288544	0.350443	24.4095	0.495823
AF	ebi-a-GCST90001935	23	0.00612626	0.0104227	0.556681	1.00615	0.985799	1.02691	0.00234559	0.0202658	0.908958	1.00235	0.963314	1.04296	0.00440702	0.0152504	0.772598	1.00442	0.974838	1.03489	0.00369395	0.0180892	0.840069	1.0037	0.968738	1.03993	0.000951529	0.00437428	0.829897	11.8811	0.959786
AF	ebi-a-GCST90001936	27	0.000110779	0.00654921	0.986505	1.00011	0.987355	1.01303	-0.000358956	0.00816467	0.965282	0.999641	0.983771	1.01577	0.00190379	0.00893438	0.83126	1.00191	0.984514	1.0196	0.00334201	0.00693704	0.634005	1.00335	0.989798	1.01708	0.000268502	0.00268544	0.921154	31.0794	0.225327
AF	ebi-a-GCST90001937	28	-0.00938095	0.00835747	0.261666	0.990663	0.974567	1.00702	-0.013406	0.0121029	0.278147	0.986683	0.963553	1.01037	-0.0104428	0.0126813	0.410233	0.989612	0.965318	1.01452	-0.0102115	0.0116732	0.389407	0.98984	0.967451	1.01275	0.0013125	0.00285453	0.649484	23.5015	0.657798
AF	ebi-a-GCST90001938	16	-0.00522486	0.0126676	0.680003	0.994789	0.970394	1.0198	-0.016349	0.0223942	0.477396	0.983784	0.941537	1.02793	0.00165607	0.0176852	0.925394	1.00166	0.967532	1.03699	-0.00236924	0.0266805	0.930415	0.997634	0.946804	1.05119	0.00301604	0.00498941	0.555189	14.5784	0.482188
AF	ebi-a-GCST90001939	20	-0.0208285	0.0122713	0.0896324	0.979387	0.956112	1.00323	-0.00479256	0.0219108	0.829321	0.995219	0.953384	1.03889	-0.00817647	0.0171489	0.633509	0.991857	0.959073	1.02576	-0.00703146	0.0201213	0.730592	0.992993	0.954594	1.03294	-0.00436755	0.00493093	0.387435	20.422	0.3696
AF	ebi-a-GCST90001940	14	0.0102619	0.0136052	0.45069	1.01031	0.98373	1.03762	-0.0135627	0.0236762	0.577329	0.986529	0.941795	1.03339	-0.00155568	0.0186457	0.933507	0.998446	0.962615	1.03561	-0.00286216	0.0204203	0.89068	0.997142	0.958021	1.03786	0.00549208	0.00450623	0.246347	13.8046	0.387751
AF	ebi-a-GCST90001941	22	-0.00418972	0.00611557	0.493287	0.995819	0.983954	1.00783	-0.00107596	0.00746626	0.886856	0.998925	0.984413	1.01365	0.00167643	0.00965505	0.862154	1.00168	0.9829	1.02081	-0.000561089	0.00836129	0.947132	0.999439	0.983194	1.01595	-0.00237316	0.00326437	0.475657	17.846	0.65873
AF	ebi-a-GCST90001942	21	-0.00470794	0.00642562	0.463752	0.995303	0.982847	1.00792	0.000851704	0.00761466	0.912115	1.00085	0.986026	1.0159	-0.00378092	0.0087063	0.664089	0.996226	0.97937	1.01337	-0.00398596	0.00817965	0.631342	0.996022	0.980181	1.01212	-0.00415455	0.00316384	0.204777	20.6147	0.420115
AF	ebi-a-GCST90001943	24	-0.00978353	0.00474126	0.0390664	0.990264	0.981104	0.999509	-0.00744721	0.00556879	0.194784	0.99258	0.981806	1.00347	-0.00913257	0.00664332	0.169225	0.990909	0.97809	1.0039	-0.00635541	0.00579877	0.284425	0.993665	0.982435	1.00502	-0.00260499	0.00325685	0.43235	18.9104	0.706415
AF	ebi-a-GCST90001944	25	-0.00818994	0.00484372	0.0908681	0.991844	0.982472	1.0013	-0.00901217	0.00591482	0.141226	0.991028	0.979606	1.00258	-0.0143673	0.00707439	0.0422666	0.985735	0.972162	0.999499	-0.0104562	0.00689765	0.142603	0.989598	0.97631	1.00307	0.000636875	0.00262936	0.810759	22.3604	0.557767
AF	ebi-a-GCST90001945	25	-0.00819308	0.00484536	0.0908535	0.99184	0.982466	1.0013	-0.00900623	0.00591191	0.14129	0.991034	0.979617	1.00258	-0.0144285	0.00688961	0.0362391	0.985675	0.972454	0.999076	-0.0106343	0.00631941	0.10538	0.989422	0.977243	1.00175	0.000630694	0.00262718	0.812406	22.3601	0.557783
AF	ebi-a-GCST90001946	109	-0.000421569	0.00302477	0.889156	0.999579	0.99367	1.00552	-0.00313705	0.00582374	0.591236	0.996868	0.985554	1.00831	-0.00612	0.00527324	0.245813	0.993899	0.983679	1.00422	-0.00708929	0.00529141	0.183131	0.992936	0.982691	1.00329	0.0011967	0.00219053	0.585992	121.191	0.181852
AF	ebi-a-GCST90001947	89	-0.00227913	0.00307668	0.458829	0.997723	0.991725	1.00376	-0.01108	0.0054729	0.0459833	0.988981	0.978429	0.999647	-0.00611383	0.00551416	0.267537	0.993905	0.983221	1.0047	-0.00736704	0.00480515	0.128825	0.99266	0.983355	1.00205	0.00414645	0.00214725	0.0567336	95.9033	0.264776
AF	ebi-a-GCST90001948	108	-0.00235295	0.00306081	0.442052	0.99765	0.991683	1.00365	-0.00209967	0.00610033	0.731386	0.997903	0.986042	1.00991	-0.00622712	0.00535585	0.244961	0.993792	0.983414	1.00428	-0.00716125	0.00511907	0.164724	0.992864	0.982952	1.00288	-0.000102961	0.00214169	0.961747	117.257	0.234168
AF	ebi-a-GCST90001949	98	-0.00157495	0.00315613	0.617771	0.998426	0.992269	1.00462	-0.00487386	0.00627279	0.439078	0.995138	0.982978	1.00745	-0.00616024	0.00573869	0.283067	0.993859	0.982743	1.0051	-0.00698125	0.0055692	0.21302	0.993043	0.982262	1.00394	0.00133004	0.00218317	0.543816	101.87	0.347656
AF	ebi-a-GCST90001950	37	-0.00515057	0.00537475	0.337916	0.994863	0.984437	1.0054	-0.0251843	0.0105722	0.0227796	0.97513	0.955132	0.995547	-0.0110101	0.00768513	0.151956	0.98905	0.974264	1.00406	-0.0124231	0.00813749	0.135587	0.987654	0.972026	1.00353	0.00832558	0.00384426	0.0372308	47.4332	0.0962419
AF	ebi-a-GCST90001951	56	-0.00623188	0.00414933	0.133122	0.993787	0.985738	1.0019	-0.00565053	0.00860158	0.514024	0.994365	0.977742	1.01127	-0.00811244	0.00677599	0.231216	0.99192	0.978834	1.00518	-0.00906517	0.00635765	0.159558	0.990976	0.978704	1.0034	-0.000259276	0.00335093	0.938612	60.015	0.298922
AF	ebi-a-GCST90001952	74	-0.000645735	0.00352695	0.85473	0.999354	0.99247	1.00629	-0.0116473	0.00628721	0.0680481	0.98842	0.976315	1.00068	-0.0061566	0.00578773	0.287449	0.993862	0.982652	1.0052	-0.00774863	0.00500954	0.126242	0.992281	0.982586	1.00207	0.00478105	0.00228475	0.0399109	83.8179	0.181649
AF	ebi-a-GCST90001953	82	-0.00225808	0.00328245	0.491501	0.997744	0.991346	1.00418	-0.00621017	0.00578462	0.286245	0.993809	0.982605	1.00514	-0.00624104	0.00539336	0.247203	0.993778	0.983328	1.00434	-0.00819582	0.00490141	0.0983567	0.991838	0.982355	1.00141	0.00186186	0.00224189	0.408736	89.8626	0.234418
AF	ebi-a-GCST90001954	84	-0.00155513	0.00281577	0.580748	0.998446	0.992951	1.00397	-0.00219329	0.00423013	0.605512	0.997809	0.98957	1.00612	-0.00805597	0.00428172	0.0599066	0.991976	0.983686	1.00034	-0.00417876	0.00361457	0.250963	0.99583	0.9888	1.00291	0.000382904	0.00188531	0.839561	96.3343	0.150262
AF	ebi-a-GCST90001955	78	-0.00179675	0.00322131	0.577002	0.998205	0.991922	1.00453	-0.00889663	0.00539119	0.103026	0.991143	0.980725	1.00167	-0.00829546	0.00506747	0.10163	0.991739	0.981937	1.00164	-0.00888059	0.00467921	0.0614598	0.991159	0.98211	1.00029	0.00346985	0.00212511	0.10665	82.3385	0.317722
AF	ebi-a-GCST90001956	92	-0.00463923	0.00293539	0.114004	0.995372	0.989661	1.00111	-0.0073679	0.0053747	0.173831	0.992659	0.982257	1.00317	-0.00631963	0.00546406	0.247444	0.9937	0.983115	1.0044	-0.00830354	0.00499716	0.100024	0.991731	0.982065	1.00149	0.00127291	0.00209719	0.545406	92.7043	0.430572
AF	ebi-a-GCST90001957	84	-0.00522151	0.00310821	0.0929748	0.994792	0.98875	1.00087	-0.00717785	0.00594241	0.230557	0.992848	0.981351	1.00448	-0.00643695	0.00525672	0.220757	0.993584	0.983399	1.00387	-0.00860353	0.00500357	0.0892547	0.991433	0.981758	1.0012	0.000896612	0.00231669	0.699742	86.5005	0.374653
AF	ebi-a-GCST90001958	26	0.0056384	0.0099738	0.571855	1.00565	0.986186	1.02551	0.00271738	0.0151027	0.85872	1.00272	0.973474	1.03285	0.0177064	0.0123149	0.15049	1.01786	0.99359	1.04273	0.00397882	0.0131837	0.765302	1.00399	0.978376	1.03027	0.00104173	0.00398347	0.795929	44.7338	0.00896588
AF	ebi-a-GCST90001959	43	-0.0242417	0.00974907	0.0128984	0.97605	0.957576	0.99488	-0.00306188	0.023702	0.897845	0.996943	0.951688	1.04435	-0.0172373	0.012297	0.16099	0.98291	0.959503	1.00689	-0.00805294	0.0224221	0.721281	0.991979	0.949329	1.03655	-0.00432646	0.00441274	0.332615	54.2425	0.0975593
AF	ebi-a-GCST90001960	18	-0.00948951	0.00790397	0.229906	0.990555	0.975328	1.00602	-0.0118034	0.0105596	0.280162	0.988266	0.968022	1.00893	-0.0163088	0.0116458	0.161395	0.983824	0.961621	1.00654	-0.017487	0.0103923	0.110709	0.982665	0.962852	1.00289	0.00140963	0.00411438	0.736352	20.3445	0.256991
AF	ebi-a-GCST90001961	110	-0.000711291	0.00347373	0.837757	0.999289	0.992508	1.00612	-0.00691615	0.00579918	0.235636	0.993108	0.981884	1.00446	-0.00274524	0.00613103	0.654326	0.997259	0.985346	1.00931	0.00168615	0.00647556	0.795056	1.00169	0.989054	1.01448	0.00260898	0.00195254	0.184293	105.968	0.564359
AF	ebi-a-GCST90001962	7	0.0148857	0.0183979	0.418459	1.015	0.979048	1.05227	0.027517	0.0399285	0.521394	1.0279	0.950523	1.11157	0.0151268	0.02386	0.526093	1.01524	0.968857	1.06385	0.0131592	0.0282244	0.657494	1.01325	0.958716	1.07088	-0.00297501	0.00815424	0.730153	6.00311	0.422842
AF	ebi-a-GCST90001963	30	-0.00786956	0.00623709	0.207044	0.992161	0.980106	1.00436	0.000134216	0.00780758	0.986407	1.00013	0.984946	1.01556	-0.00219491	0.00726227	0.762473	0.997807	0.983705	1.01211	-0.00168366	0.00662276	0.801117	0.998318	0.985443	1.01136	-0.00456983	0.00280607	0.114609	45.0403	0.0291595
AF	ebi-a-GCST90001964	32	-0.00375492	0.00550187	0.494935	0.996252	0.985567	1.00705	-0.00188705	0.00773463	0.808912	0.998115	0.983098	1.01336	-0.00422914	0.00764096	0.579933	0.99578	0.980978	1.01081	-0.0043281	0.00671697	0.524086	0.995681	0.982659	1.00888	-0.00100191	0.00291601	0.733551	15.7887	0.98926
AF	ebi-a-GCST90001965	23	0.00218543	0.00708366	0.757689	1.00219	0.98837	1.0162	0.00832498	0.00846047	0.336324	1.00836	0.991776	1.02522	0.00244154	0.00807219	0.762299	1.00244	0.986709	1.01843	0.00292755	0.00652109	0.65787	1.00293	0.990195	1.01583	-0.00424072	0.00330117	0.212919	35.5199	0.0341614
AF	ebi-a-GCST90001966	30	-0.0239996	0.0116485	0.0393676	0.976286	0.954249	0.998832	-0.0274202	0.0234716	0.252565	0.972952	0.929206	1.01876	-0.0389746	0.0155492	0.0121922	0.961775	0.932906	0.991538	-0.0441251	0.0173684	0.0166808	0.956834	0.92481	0.989968	0.000880948	0.0052182	0.86715	42.7599	0.0479062
AF	ebi-a-GCST90001967	25	0.00690114	0.00975539	0.479307	1.00693	0.987855	1.02636	-0.00494641	0.0151321	0.746713	0.995066	0.965987	1.02502	0.0108252	0.014794	0.464334	1.01088	0.981993	1.04062	0.0109746	0.0161047	0.502107	1.01104	0.97962	1.04346	0.00419932	0.004103	0.316729	26.6203	0.322459
AF	ebi-a-GCST90001968	24	-0.00205586	0.0118092	0.861795	0.997946	0.975113	1.02131	-0.00958267	0.0238383	0.691573	0.990463	0.94525	1.03784	0.00180034	0.0157214	0.90883	1.0018	0.971403	1.03315	0.00166389	0.0248276	0.947147	1.00167	0.954089	1.05161	0.00199703	0.00545915	0.717998	30.2948	0.141126
AF	ebi-a-GCST90001969	23	0.00791767	0.0113026	0.483605	1.00795	0.985865	1.03053	0.00353427	0.019021	0.854377	1.00354	0.966816	1.04166	0.0117762	0.0122698	0.337173	1.01185	0.987802	1.03647	0.0130961	0.0112303	0.256047	1.01318	0.991124	1.03573	0.00144611	0.00498691	0.774675	40.3345	0.00987856
AF	ebi-a-GCST90001970	49	-0.00415599	0.00586909	0.478875	0.995853	0.984463	1.00737	-7.81542e-05	0.00866489	0.992842	0.999922	0.983083	1.01705	-0.00205818	0.0078574	0.793367	0.997944	0.982693	1.01343	-0.00236834	0.0077162	0.760223	0.997634	0.98266	1.01284	-0.00185789	0.00288899	0.52329	72.344	0.0131192
AF	ebi-a-GCST90001971	17	-0.00360271	0.0100565	0.720158	0.996404	0.976956	1.01624	-0.00996147	0.0130767	0.458006	0.990088	0.965034	1.01579	-0.00890105	0.0136943	0.515704	0.991138	0.964889	1.0181	-0.00448724	0.0128408	0.731308	0.995523	0.97078	1.0209	0.00258357	0.00339611	0.458603	8.92194	0.916593
AF	ebi-a-GCST90001972	24	-0.00258362	0.0077837	0.739944	0.99742	0.982319	1.01275	-0.00464432	0.0102554	0.655081	0.995366	0.975559	1.01558	-0.00920902	0.011081	0.405939	0.990833	0.969546	1.01259	-0.00647469	0.01126	0.570864	0.993546	0.971859	1.01572	0.000891223	0.00288789	0.760524	16.8912	0.814555
AF	ebi-a-GCST90001973	43	0.00182461	0.00628229	0.771482	1.00183	0.989566	1.01424	-0.00457143	0.00853663	0.595192	0.995439	0.978922	1.01223	-0.00279268	0.00851117	0.742822	0.997211	0.980714	1.01399	-0.00286193	0.00763429	0.709637	0.997142	0.982333	1.01217	0.00283204	0.00256698	0.276349	46.0744	0.307414
AF	ebi-a-GCST90001974	18	0.011507	0.013448	0.392184	1.01157	0.985259	1.03859	0.00185245	0.0226053	0.935705	1.00185	0.958435	1.04724	0.00610164	0.0179154	0.733419	1.00612	0.971404	1.04208	0.00958906	0.0188752	0.617965	1.00964	0.972966	1.04769	0.00232423	0.00432169	0.598113	21.1777	0.218441
AF	ebi-a-GCST90001975	22	-0.00177028	0.00856293	0.836215	0.998231	0.981617	1.01513	0.00903994	0.0108176	0.413213	1.00908	0.987911	1.0307	0.00717725	0.0124951	0.565694	1.0072	0.982836	1.03217	0.00881366	0.0106628	0.417767	1.00885	0.987987	1.03016	-0.00452758	0.00291177	0.135646	22.4518	0.373888
AF	ebi-a-GCST90001976	26	0.000932188	0.0137839	0.946081	1.00093	0.974253	1.02834	-0.0373129	0.0279393	0.194242	0.963375	0.912038	1.0176	-0.000722211	0.0167251	0.965557	0.999278	0.967052	1.03258	-0.00166579	0.0170636	0.923011	0.998336	0.965499	1.03229	0.00949278	0.00608449	0.131813	40.1939	0.0278543
AF	ebi-a-GCST90001977	20	0.00604663	0.0104384	0.56241	1.00606	0.985691	1.02686	0.018979	0.0156855	0.241942	1.01916	0.988304	1.05098	0.0050456	0.0145697	0.729111	1.00506	0.976763	1.03417	0.00773452	0.0170628	0.655469	1.00776	0.974619	1.04204	-0.00444841	0.00404465	0.285901	21.0339	0.334928
AF	ebi-a-GCST90001978	19	-0.00252661	0.00674841	0.708106	0.997477	0.98437	1.01076	0.00130323	0.00833954	0.87766	1.0013	0.98507	1.01781	-0.0101266	0.00929105	0.275745	0.989925	0.972061	1.00812	-0.00428194	0.00799235	0.598687	0.995727	0.980251	1.01145	-0.00301023	0.00377494	0.436202	19.3253	0.372056
AF	ebi-a-GCST90001979	185	-0.0112885	0.00292743	0.000115202	0.988775	0.983118	0.994465	-0.0169671	0.00508093	0.00101747	0.983176	0.973433	0.993016	-0.0171337	0.00489514	0.000465	0.983012	0.973626	0.992489	-0.0166471	0.00566025	0.00369111	0.983491	0.97264	0.994462	0.00213062	0.00155995	0.17367	200.008	0.198786
AF	ebi-a-GCST90001980	56	-0.0110353	0.00488351	0.0238393	0.989025	0.979604	0.998537	0.00112974	0.00866004	0.896691	1.00113	0.984281	1.01827	-0.00300631	0.00819705	0.713802	0.996998	0.981108	1.01315	6.4794e-06	0.010572	0.999513	1.00001	0.979498	1.02094	-0.00459596	0.00270193	0.0946971	53.7937	0.520787
AF	ebi-a-GCST90001981	82	-0.0101707	0.00446358	0.0226916	0.989881	0.981259	0.998579	-0.00611475	0.00781372	0.436193	0.993904	0.978798	1.00924	-0.00397796	0.00699169	0.569386	0.99603	0.982474	1.00977	-0.0015732	0.00722174	0.828099	0.998428	0.984395	1.01266	-0.00151248	0.00238725	0.528173	92.6885	0.176354
AF	ebi-a-GCST90001982	29	0.0069506	0.00727533	0.339393	1.00697	0.992718	1.02144	-0.000927424	0.00914829	0.920001	0.999073	0.981319	1.01715	0.00862532	0.00914517	0.345601	1.00866	0.990744	1.02691	0.00429422	0.00855606	0.619667	1.0043	0.987602	1.02129	0.00501925	0.00362841	0.177899	37.1901	0.114727
AF	ebi-a-GCST90001983	21	-0.0157059	0.012361	0.203872	0.984417	0.960853	1.00856	-4.45554e-05	0.0409745	0.999144	0.999955	0.922789	1.08357	0.000208001	0.0165217	0.989955	1.00021	0.968338	1.03313	0.00842232	0.0277057	0.764274	1.00846	0.955156	1.06473	-0.00292613	0.00728291	0.692329	22.7881	0.299318
AF	ebi-a-GCST90001984	131	-0.00169608	0.00139793	0.225024	0.998305	0.995574	1.00104	-0.00181485	0.00149076	0.225675	0.998187	0.995274	1.00111	-0.00180318	0.00128507	0.160565	0.998198	0.995687	1.00072	-0.00136893	0.00173459	0.431435	0.998632	0.995243	1.00203	0.000284761	0.00120798	0.814014	201.699	5.66034e-05
AF	ebi-a-GCST90001985	87	-0.00688009	0.00335236	0.0401396	0.993144	0.986639	0.999691	0.00162087	0.00479871	0.736367	1.00162	0.992246	1.01109	-0.0011865	0.00546836	0.828228	0.998814	0.988166	1.00958	0.00276522	0.00531256	0.604049	1.00277	0.992382	1.01327	-0.00441948	0.00178503	0.0152756	85.8905	0.483044
AF	ebi-a-GCST90001986	19	-0.0036613	0.0118401	0.757148	0.996345	0.97349	1.01974	-0.0145893	0.0221673	0.519259	0.985517	0.943615	1.02928	0.00611969	0.016928	0.717716	1.00614	0.973304	1.04008	0.00856035	0.018859	0.655316	1.0086	0.971996	1.04658	0.00263682	0.00452188	0.567464	11.2298	0.884351
AF	ebi-a-GCST90001987	119	-0.00389278	0.00328963	0.236671	0.996115	0.989713	1.00256	0.000183062	0.00398411	0.96343	1.00018	0.992403	1.00802	0.00168401	0.00450125	0.708315	1.00169	0.992887	1.01056	0.00110828	0.00367166	0.7633	1.00111	0.99393	1.00834	-0.00296151	0.00166431	0.0777667	176.525	0.000392475
AF	ebi-a-GCST90001988	141	-0.0026216	0.00201049	0.192247	0.997382	0.993459	1.00132	-0.00147045	0.00225599	0.515608	0.998531	0.994125	1.00296	-0.00181587	0.00206521	0.379258	0.998186	0.994153	1.00223	-0.000936668	0.0022505	0.677898	0.999064	0.994667	1.00348	-0.00152246	0.0013583	0.264283	225.054	6.79131e-06
AF	ebi-a-GCST90001989	101	-0.0127941	0.0043208	0.00306582	0.987287	0.978962	0.995684	-0.016336	0.00791768	0.0417082	0.983797	0.968647	0.999183	-0.00788807	0.00681998	0.247431	0.992143	0.978969	1.00549	-0.00960859	0.00752695	0.204715	0.990437	0.975933	1.00516	0.00117772	0.0022028	0.594094	115.341	0.139991
AF	ebi-a-GCST90001990	26	0.010273	0.0150061	0.493605	1.01033	0.981043	1.04048	-0.0236405	0.0355784	0.51273	0.976637	0.910853	1.04717	-0.0113406	0.0183527	0.536624	0.988723	0.95379	1.02494	-0.0233873	0.0291335	0.429678	0.976884	0.922665	1.03429	0.00675701	0.00643026	0.30381	43.4277	0.0125576
AF	ebi-a-GCST90001991	135	-0.00264648	0.00202455	0.191148	0.997357	0.993407	1.00132	-0.00161272	0.00227076	0.478816	0.998389	0.993955	1.00284	-0.00183551	0.00215535	0.394433	0.998166	0.993958	1.00239	-0.00184023	0.00195668	0.34866	0.998161	0.994341	1.002	-0.0013553	0.00134844	0.316681	209.535	3.26795e-05
AF	ebi-a-GCST90001992	44	0.00271475	0.00578283	0.638747	1.00272	0.991417	1.01415	0.00243452	0.00705662	0.731818	1.00244	0.988668	1.0164	-0.00124591	0.00590136	0.832792	0.998755	0.987269	1.01037	0.00160695	0.00521175	0.759319	1.00161	0.991429	1.01189	0.000233278	0.00328391	0.943706	84.8399	0.000147493
AF	ebi-a-GCST90001993	18	0.00803546	0.0160848	0.617379	1.00807	0.976783	1.04035	0.0365201	0.0245446	0.156217	1.0372	0.98848	1.08831	0.0266089	0.0180249	0.139882	1.02697	0.991318	1.0639	0.0184729	0.0192362	0.350355	1.01864	0.980954	1.05778	-0.00922535	0.00615672	0.153493	27.1711	0.0556056
AF	ebi-a-GCST90001994	46	0.0194675	0.00662858	0.00331509	1.01966	1.0065	1.03299	0.00985707	0.00931508	0.295747	1.00991	0.991635	1.02851	0.0130042	0.00853309	0.127517	1.01309	0.996286	1.03018	0.0171988	0.0082833	0.0436052	1.01735	1.00096	1.034	0.0041203	0.00284019	0.153951	69.9737	0.00996456
AF	ebi-a-GCST90001995	49	0.0238249	0.00943114	0.0115305	1.02411	1.00535	1.04322	0.0104182	0.021135	0.624352	1.01047	0.969469	1.05321	0.0308736	0.010598	0.00357803	1.03136	1.01015	1.053	0.0385441	0.0136729	0.00697893	1.0393	1.01181	1.06753	0.00355468	0.00500839	0.481369	104.015	5.16967e-06
AF	ebi-a-GCST90001996	61	0.00822407	0.00616101	0.181923	1.00826	0.996156	1.02051	-0.00311156	0.0104195	0.766272	0.996893	0.976741	1.01746	0.00736414	0.00890739	0.408382	1.00739	0.989956	1.02513	0.00178011	0.0131329	0.892634	1.00178	0.976324	1.0279	0.00410838	0.00305628	0.184016	83.2789	0.0250807
AF	ebi-a-GCST90001997	57	0.0239549	0.00768529	0.00182716	1.02424	1.00893	1.03979	0.010025	0.0156071	0.523321	1.01008	0.979645	1.04145	0.0189871	0.00956177	0.0470637	1.01917	1.00025	1.03845	0.0225284	0.0138373	0.10912	1.02278	0.995418	1.0509	0.00408833	0.00398732	0.309694	108.329	3.43426e-05
AF	ebi-a-GCST90001998	34	-0.00577677	0.00775494	0.456323	0.99424	0.979242	1.00947	-0.0158406	0.00974058	0.113707	0.984284	0.965671	1.00326	-0.00254662	0.0103232	0.805149	0.997457	0.977477	1.01784	-0.00568929	0.0105919	0.594777	0.994327	0.973897	1.01518	0.00514577	0.00313815	0.110853	54.817	0.00990299
AF	ebi-a-GCST90001999	50	-0.0210586	0.007002	0.00263402	0.979162	0.965815	0.992692	-0.0323064	0.0124914	0.0127901	0.96821	0.944793	0.992207	-0.022959	0.00955853	0.0163084	0.977303	0.959163	0.995785	-0.0190212	0.00999346	0.0628758	0.981159	0.962127	1.00057	0.00382903	0.00352443	0.282717	67.5756	0.0403638
AF	ebi-a-GCST90002000	28	-0.0013388	0.00675776	0.842957	0.998662	0.985522	1.01198	-0.00421223	0.00844704	0.622209	0.995797	0.979446	1.01242	0.00491118	0.0092359	0.5949	1.00492	0.986895	1.02328	-0.00110463	0.00826923	0.894723	0.998896	0.982837	1.01522	0.00176509	0.00304268	0.566835	31.8673	0.237034
AF	ebi-a-GCST90002001	20	-0.0105906	0.0110042	0.33584	0.989465	0.968353	1.01104	0.00399141	0.0140707	0.779902	1.004	0.976689	1.03207	0.00456299	0.0131201	0.728	1.00457	0.97907	1.03074	0.000755709	0.0107727	0.944807	1.00076	0.979847	1.02211	-0.00636985	0.00404289	0.132538	29.1641	0.0634475
AF	ebi-a-GCST90002002	18	-0.0167715	0.0169009	0.32103	0.983368	0.951327	1.01649	-0.018536	0.0314143	0.563399	0.981635	0.923017	1.04398	-0.00748284	0.0186282	0.687909	0.992545	0.95696	1.02945	-0.00875143	0.0223018	0.699632	0.991287	0.948889	1.03558	0.000489957	0.00725926	0.947025	33.8161	0.00886692
AF	ebi-a-GCST90002003	20	0.00708406	0.0112806	0.530012	1.00711	0.985086	1.02962	0.0262807	0.0171399	0.14259	1.02663	0.992713	1.0617	-0.00246781	0.0171695	0.885712	0.997535	0.964525	1.03168	-0.00392807	0.0179384	0.829004	0.99608	0.961667	1.03172	-0.00592478	0.00402259	0.158056	19.5127	0.424416
AF	ebi-a-GCST90002004	45	-0.00514101	0.00709523	0.468715	0.994872	0.981133	1.0088	-0.000352533	0.00948497	0.970523	0.999648	0.981235	1.01841	-0.00404469	0.00861974	0.638901	0.995963	0.979278	1.01293	-0.00479044	0.00726312	0.512976	0.995221	0.981154	1.00949	-0.00230471	0.00301128	0.448239	75.7201	0.0020743
AF	ebi-a-GCST90002005	81	-0.0155632	0.00530046	0.00332267	0.984557	0.974382	0.994839	-0.014883	0.0111084	0.184151	0.985227	0.964008	1.00691	-0.024079	0.00834806	0.0039218	0.976209	0.960366	0.992313	-0.0254464	0.0102266	0.014914	0.974875	0.955529	0.994612	-0.000197143	0.00282435	0.944528	97.23	0.0922685
AF	ebi-a-GCST90002006	106	-0.0124238	0.00492889	0.0117154	0.987653	0.978158	0.997241	-0.00944538	0.00796937	0.238635	0.990599	0.975246	1.00619	-0.0121557	0.00726302	0.0942012	0.987918	0.973954	1.00208	-0.0150016	0.00936058	0.112019	0.98511	0.967202	1.00335	-0.00107999	0.00226553	0.634574	155.125	0.00107475
AF	ebi-a-GCST90002007	135	-0.00745522	0.00379984	0.0497644	0.992572	0.985208	0.999992	-0.00615778	0.00622512	0.32437	0.993861	0.981808	1.00606	-0.00521429	0.00509851	0.306446	0.994799	0.984908	1.00479	-0.00529501	0.00448675	0.240034	0.994719	0.98601	1.00351	-0.000500167	0.00189691	0.792439	207.593	4.73372e-05
AF	ebi-a-GCST90002008	36	-0.00403637	0.00867157	0.641593	0.995972	0.979187	1.01304	0.0100664	0.0111078	0.371184	1.01012	0.988363	1.03235	0.00291897	0.0112145	0.794645	1.00292	0.981119	1.02521	-0.00154081	0.00928849	0.869203	0.99846	0.980447	1.0168	-0.0072057	0.00374047	0.0624457	61.3523	0.00384321
AF	ebi-a-GCST90002009	172	0.00012261	0.000821579	0.881366	1.00012	0.998513	1.00173	0.00030856	0.000854434	0.718452	1.00031	0.998635	1.00199	-0.000995063	0.000852431	0.24308	0.999005	0.997338	1.00068	0.000797977	0.00125674	0.526305	1.0008	0.998336	1.00327	-0.000943497	0.00117535	0.423246	274.504	8.54036e-07
AF	ebi-a-GCST90002010	126	-0.00285978	0.00208138	0.169446	0.997144	0.993085	1.00122	-0.00163869	0.00232279	0.481834	0.998363	0.993828	1.00292	-0.00155657	0.00219741	0.478717	0.998445	0.994154	1.00275	-0.00205432	0.00184706	0.268181	0.997948	0.994342	1.00157	-0.00170513	0.00144885	0.241498	215.201	9.5979e-07
AF	ebi-a-GCST90002011	15	0.0182227	0.0150158	0.224914	1.01839	0.988854	1.04881	0.0264886	0.034068	0.45077	1.02684	0.960516	1.09775	0.025081	0.0186753	0.179272	1.0254	0.988543	1.06363	0.0207532	0.0277141	0.466353	1.02097	0.966991	1.07796	-0.00159979	0.00591852	0.791171	7.95839	0.891482
AF	ebi-a-GCST90002012	33	0.0248419	0.010055	0.0134883	1.02515	1.00515	1.04556	-0.00108706	0.0145914	0.941091	0.998914	0.97075	1.02789	0.0129933	0.011528	0.259694	1.01308	0.990444	1.03623	0.00540202	0.0112034	0.632962	1.00542	0.98358	1.02774	0.00798176	0.00342888	0.0266228	65.3396	0.000453928
AF	ebi-a-GCST90002013	28	-0.00868461	0.00693021	0.21015	0.991353	0.977978	1.00491	-0.00725283	0.0104276	0.492887	0.992773	0.972689	1.01327	-0.0100176	0.00965798	0.299626	0.990032	0.971468	1.00895	-0.00496861	0.00942024	0.602196	0.995044	0.97684	1.01359	-0.000701709	0.00376215	0.853486	36.0246	0.114762
AF	ebi-a-GCST90002014	31	-0.0132998	0.00915995	0.146516	0.986788	0.96923	1.00466	-0.0246209	0.0195644	0.218267	0.97568	0.938974	1.01382	-0.0185305	0.0120334	0.123579	0.98164	0.958759	1.00507	-0.0195277	0.017334	0.26886	0.980662	0.947904	1.01455	0.00321527	0.00489649	0.516584	40.3406	0.0984337
AF	ebi-a-GCST90002015	33	0.0139288	0.00800227	0.0817519	1.01403	0.998246	1.03006	-0.00453279	0.0133871	0.737198	0.995477	0.969697	1.02194	0.00956195	0.0101106	0.344284	1.00961	0.989798	1.02981	0.0044775	0.00974891	0.649137	1.00449	0.985476	1.02387	0.00585402	0.0034549	0.100213	45.0868	0.0623425
AF	ebi-a-GCST90002016	33	0.0139604	0.00800468	0.0811531	1.01406	0.998273	1.03009	-0.00432645	0.0133396	0.747865	0.995683	0.969988	1.02206	0.00955976	0.010395	0.357758	1.00961	0.989244	1.03039	0.00424654	0.0103428	0.684117	1.00426	0.984102	1.02482	0.00580831	0.00344103	0.101457	45.0714	0.0625305
AF	ebi-a-GCST90002017	47	-0.00926459	0.00735639	0.207889	0.990778	0.976595	1.00517	-0.00360584	0.015905	0.821675	0.996401	0.965818	1.02795	-0.0042642	0.0085287	0.617087	0.995745	0.979238	1.01253	-0.00700197	0.0119329	0.560222	0.993022	0.970067	1.01652	-0.00184795	0.00459342	0.689364	70.9399	0.0105591
AF	ebi-a-GCST90002018	19	-0.0252582	0.0108572	0.0199966	0.975058	0.954528	0.99603	-0.0266443	0.0159114	0.112321	0.973708	0.94381	1.00455	-0.0145778	0.0148886	0.327519	0.985528	0.957184	1.01471	-0.0121303	0.0137839	0.390438	0.987943	0.96161	1.015	0.000528403	0.00432107	0.904107	23.2757	0.180217
AF	ebi-a-GCST90002019	23	0.00348369	0.00563338	0.536311	1.00349	0.992471	1.01463	-0.00289061	0.00830701	0.731325	0.997114	0.98101	1.01348	0.00300245	0.00861442	0.727437	1.00301	0.986214	1.02009	-0.00806178	0.00873558	0.366088	0.991971	0.975131	1.0091	0.00368295	0.00352737	0.308307	21.2148	0.507498
AF	ebi-a-GCST90002020	20	0.00691291	0.0100217	0.490324	1.00694	0.987351	1.02691	0.0081201	0.0215829	0.711145	1.00815	0.966395	1.05172	0.00856603	0.0123327	0.487318	1.0086	0.984515	1.03328	0.0110723	0.0180985	0.547935	1.01113	0.975894	1.04765	-0.000411998	0.00647391	0.949958	27.7487	0.0883852
AF	ebi-a-GCST90002021	20	0.0177338	0.00815904	0.0297412	1.01789	1.00174	1.0343	-0.00425419	0.0162814	0.796834	0.995755	0.96448	1.02804	0.00977435	0.0101762	0.336798	1.00982	0.989881	1.03017	0.00681115	0.0133968	0.617014	1.00683	0.980741	1.03362	0.00832036	0.00539179	0.140191	25.8308	0.134972
AF	ebi-a-GCST90002022	37	-0.00652854	0.0105038	0.534245	0.993493	0.973248	1.01416	-0.00878239	0.0248841	0.726256	0.991256	0.94407	1.0408	-0.000458457	0.0122545	0.970157	0.999542	0.97582	1.02384	0.00600508	0.0202846	0.768899	1.00602	0.966811	1.04683	0.000516829	0.005157	0.920742	68.5858	0.000853794
AF	ebi-a-GCST90002023	25	-0.00507975	0.0115666	0.660535	0.994933	0.972631	1.01775	-0.0233725	0.0279411	0.411486	0.976899	0.924838	1.03189	0.015053	0.0139239	0.279656	1.01517	0.987837	1.04325	0.0286057	0.0216076	0.198017	1.02902	0.986349	1.07353	0.00424879	0.00589512	0.478338	38.7777	0.0288119
AF	ebi-a-GCST90002024	41	-0.00321435	0.0101884	0.752389	0.996791	0.977083	1.0169	-0.0125379	0.0266658	0.640841	0.98754	0.937252	1.04053	-0.00734808	0.0117296	0.531017	0.992679	0.970117	1.01576	-0.00304739	0.0190531	0.873731	0.996957	0.960413	1.03489	0.00204364	0.00539137	0.706701	68.4958	0.00333435
AF	ebi-a-GCST90002025	36	-0.0126969	0.00789894	0.107963	0.987383	0.972215	1.00279	-0.00838895	0.0109232	0.447792	0.991646	0.970641	1.01311	-0.00968663	0.008649	0.262726	0.99036	0.973713	1.00729	-0.0089881	0.00775053	0.254031	0.991052	0.976111	1.00622	-0.00184555	0.00319762	0.567631	69.0808	0.0005163
AF	ebi-a-GCST90002026	29	0.00418914	0.00679026	0.537278	1.0042	0.990922	1.01765	0.00132704	0.00997623	0.895164	1.00133	0.981939	1.0211	-0.00069754	0.0105068	0.947068	0.999303	0.978934	1.0201	0.00373848	0.0100408	0.712451	1.00375	0.984185	1.02369	0.00108945	0.00278204	0.698427	25.0031	0.627668
AF	ebi-a-GCST90002027	38	0.00274133	0.00894785	0.759325	1.00275	0.985312	1.02049	0.00643163	0.0193532	0.741568	1.00645	0.96899	1.04536	0.0217773	0.0117752	0.0643965	1.02202	0.998699	1.04588	0.0310869	0.0201469	0.131337	1.03158	0.991634	1.07312	-0.000961052	0.00445293	0.830343	51.992	0.0519449
AF	ebi-a-GCST90002028	35	0.0215268	0.00683616	0.0016385	1.02176	1.00816	1.03554	0.0243494	0.0094636	0.0147671	1.02465	1.00582	1.04383	0.0319222	0.00974736	0.00105679	1.03244	1.0129	1.05235	0.0307538	0.011611	0.0121667	1.03123	1.00803	1.05497	-0.00115951	0.00268833	0.669047	31.9849	0.566712
AF	ebi-a-GCST90002029	52	0.00529253	0.00808265	0.512596	1.00531	0.989506	1.02136	-0.00059652	0.0179643	0.973643	0.999404	0.964827	1.03522	-0.00879871	0.0112678	0.43488	0.99124	0.969588	1.01337	-0.0196724	0.0160498	0.22594	0.98052	0.950155	1.01186	0.00147938	0.00402137	0.714517	70.7712	0.0348314
AF	ebi-a-GCST90002030	244	-0.00123786	0.00279095	0.657385	0.998763	0.993314	1.00424	0.00913058	0.00587491	0.121452	1.00917	0.997619	1.02086	-0.00143542	0.00438703	0.743519	0.998566	0.990016	1.00719	-0.00208284	0.00746287	0.78041	0.997919	0.983429	1.01262	-0.00352552	0.00176093	0.0463925	272.002	0.0973971
AF	ebi-a-GCST90002031	175	-0.00143909	0.00311818	0.644429	0.998562	0.992478	1.00468	0.00175173	0.00545372	0.748448	1.00175	0.991102	1.01252	0.00305587	0.0058104	0.598936	1.00306	0.991702	1.01455	0.00172921	0.00548766	0.753057	1.00173	0.991014	1.01256	-0.00127877	0.00179194	0.476423	214.18	0.0205517
AF	ebi-a-GCST90002032	182	0.00257507	0.00323451	0.425961	1.00258	0.996243	1.00895	0.00525393	0.00622188	0.399551	1.00527	0.993083	1.0176	0.00307031	0.0058534	0.599907	1.00308	0.991633	1.01465	0.00263122	0.00541358	0.627525	1.00263	0.992052	1.01333	-0.000953693	0.00189074	0.614596	231.175	0.00692951
AF	ebi-a-GCST90002033	31	-0.0149916	0.0086936	0.0846284	0.98512	0.968477	1.00205	-0.00367755	0.0127989	0.775901	0.996329	0.971646	1.02164	0.00666364	0.0109211	0.541753	1.00669	0.985366	1.02847	0.00779438	0.011803	0.514053	1.00782	0.984778	1.03141	-0.00447181	0.00373523	0.240924	46.4919	0.0278752
AF	ebi-a-GCST90002034	26	-0.00319915	0.00418823	0.44496	0.996806	0.988657	1.00502	0.00229725	0.00497991	0.648734	1.0023	0.992564	1.01213	0.00218598	0.00562349	0.697481	1.00219	0.991203	1.0133	-0.000366279	0.00467218	0.938137	0.999634	0.990521	1.00883	-0.00610285	0.00299138	0.0524865	22.855	0.586029
AF	ebi-a-GCST90002035	39	0.00910361	0.00839503	0.278185	1.00915	0.992676	1.02589	0.0046939	0.0149067	0.754618	1.0047	0.975775	1.03449	0.0126685	0.0127701	0.321178	1.01275	0.987715	1.03842	0.00302638	0.017956	0.867049	1.00303	0.968344	1.03896	0.00116294	0.0032308	0.720929	43.3529	0.253648
AF	ebi-a-GCST90002036	37	0.0037545	0.00698902	0.59113	1.00376	0.990105	1.01761	0.0157398	0.0100699	0.127036	1.01586	0.996011	1.03611	0.0102177	0.0100838	0.310931	1.01027	0.990499	1.03044	0.00883967	0.0118739	0.46143	1.00888	0.98567	1.03263	-0.00476495	0.00291306	0.110862	36.8546	0.429186
AF	ebi-a-GCST90002037	25	0.004804	0.00716285	0.502422	1.00482	0.990807	1.01902	0.00430103	0.00964862	0.659934	1.00431	0.985496	1.02348	0.0081602	0.00875111	0.35109	1.00819	0.991048	1.02564	0.00819546	0.00880978	0.361495	1.00823	0.990969	1.02579	0.000264394	0.00330679	0.936965	37.909	0.0354241
AF	ebi-a-GCST90002038	25	0.00790597	0.00755894	0.295602	1.00794	0.993114	1.02298	0.00911169	0.0104244	0.391115	1.00915	0.988744	1.02998	0.0120643	0.00971761	0.214426	1.01214	0.993042	1.0316	0.0153426	0.00911997	0.105475	1.01546	0.997471	1.03378	-0.00057147	0.00332194	0.86492	36.2803	0.0515432
AF	ebi-a-GCST90002039	59	0.00108359	0.00690898	0.875372	1.00108	0.987619	1.01473	0.0171688	0.013135	0.196426	1.01732	0.991461	1.04385	-0.00111837	0.00981836	0.909312	0.998882	0.979844	1.01829	0.00706476	0.0193972	0.717022	1.00709	0.96952	1.04612	-0.00432349	0.00301293	0.156758	75.66	0.0595866
AF	ebi-a-GCST90002040	37	0.00581263	0.00841469	0.489709	1.00583	0.989377	1.02256	0.00590088	0.014413	0.684731	1.00592	0.977899	1.03474	0.00817379	0.0120811	0.498674	1.00821	0.984614	1.03237	0.00719511	0.0122516	0.560682	1.00722	0.983323	1.0317	-2.68e-05	0.00352609	0.993981	45.4218	0.134986
AF	ebi-a-GCST90002041	25	0.00412805	0.00748716	0.581393	1.00414	0.989509	1.01898	0.000565083	0.0118313	0.962318	1.00057	0.97763	1.02404	0.0012106	0.0108708	0.911329	1.00121	0.980104	1.02277	-0.000770603	0.0103499	0.941265	0.99923	0.979164	1.01971	0.00162352	0.0041231	0.697383	29.0848	0.216954
AF	ebi-a-GCST90002042	19	-0.000520363	0.00903467	0.95407	0.99948	0.981937	1.01734	0.0163411	0.0256205	0.532093	1.01648	0.966692	1.06882	-0.00256515	0.0127414	0.840446	0.997438	0.972837	1.02266	-0.00301428	0.0224955	0.894893	0.99699	0.953987	1.04193	-0.00429035	0.00610029	0.491388	14.6638	0.684911
AF	ebi-a-GCST90002043	17	0.019975	0.0126115	0.113224	1.02018	0.995268	1.04571	0.0238623	0.0207367	0.267858	1.02415	0.983358	1.06663	0.0235612	0.0123328	0.0560758	1.02384	0.999389	1.04889	0.0250557	0.0160831	0.138817	1.02537	0.993554	1.05821	-0.00141002	0.00586007	0.813111	36.7287	0.00228942
AF	ebi-a-GCST90002044	11	-0.0148454	0.0228214	0.515366	0.985264	0.942165	1.03034	-0.134093	0.112028	0.2619	0.874509	0.702108	1.08924	-0.0319519	0.0207336	0.1233	0.968553	0.929982	1.00872	-0.0396409	0.0230531	0.116257	0.961134	0.918673	1.00556	0.0237833	0.0218834	0.305365	26.8745	0.00272608
AF	ebi-a-GCST90002045	17	-0.00332042	0.0111327	0.765506	0.996685	0.975173	1.01867	0.0201783	0.0249887	0.431999	1.02038	0.971611	1.0716	-0.00624962	0.0150847	0.678654	0.99377	0.964818	1.02359	-0.0123422	0.0252568	0.631708	0.987734	0.940028	1.03786	-0.00786728	0.00749583	0.31054	18.9476	0.271392
AF	ebi-a-GCST90002046	30	0.00218741	0.00415639	0.598697	1.00219	0.994059	1.01039	0.00343391	0.00529322	0.521793	1.00344	0.993083	1.0139	0.00613728	0.00659477	0.352046	1.00616	0.993235	1.01925	0.00102372	0.00659295	0.87768	1.00102	0.988172	1.01404	-0.00101859	0.00267831	0.706584	24.8927	0.683805
AF	ebi-a-GCST90002047	19	-0.0111077	0.00822613	0.176922	0.988954	0.973137	1.00503	0.0308274	0.0210616	0.161526	1.03131	0.989601	1.07477	-0.0118133	0.0117944	0.316532	0.988256	0.965673	1.01137	-0.0114289	0.0166839	0.502054	0.988636	0.95683	1.0215	-0.0130066	0.00601367	0.0450953	18.0033	0.455437
AF	ebi-a-GCST90002048	18	0.00518419	0.00879836	0.555713	1.0052	0.988012	1.02268	-0.00766593	0.0138775	0.588309	0.992363	0.965735	1.01973	0.000470552	0.012018	0.968768	1.00047	0.97718	1.02432	-6.9586e-05	0.0111702	0.995102	0.99993	0.978276	1.02206	0.00609951	0.00511511	0.25047	17.2118	0.440108
AF	ebi-a-GCST90002049	19	0.0193769	0.00772994	0.0121854	1.01957	1.00424	1.03513	0.0239884	0.014139	0.108004	1.02428	0.996283	1.05306	0.0226585	0.011092	0.0410734	1.02292	1.00092	1.0454	0.0183564	0.0131192	0.178749	1.01853	0.99267	1.04506	-0.00215359	0.00552885	0.701729	12.8539	0.800177
AF	ebi-a-GCST90002050	20	-0.00173618	0.00818384	0.831992	0.998265	0.982381	1.01441	0.00499913	0.0159118	0.756999	1.00501	0.974152	1.03685	-0.00732104	0.0111717	0.512261	0.992706	0.971205	1.01468	-0.00692681	0.0145174	0.638707	0.993097	0.965238	1.02176	-0.00263885	0.00534638	0.627574	14.6678	0.743464
AF	ebi-a-GCST90002051	20	-0.00805407	0.0120263	0.503047	0.991978	0.968869	1.01564	-0.00383861	0.0300969	0.899926	0.996169	0.939105	1.0567	-0.0060572	0.0129025	0.638741	0.993961	0.96914	1.01942	0.00365846	0.0204648	0.860012	1.00367	0.964204	1.04474	-0.00137661	0.00896328	0.879647	38.9185	0.00452555
AF	ebi-a-GCST90002052	23	-0.00463202	0.00688909	0.501348	0.995379	0.982029	1.00891	-0.0136142	0.0117354	0.259027	0.986478	0.964047	1.00943	0.00678548	0.00899532	0.450648	1.00681	0.989213	1.02472	0.00909173	0.0100615	0.375986	1.00913	0.989428	1.02923	0.0046419	0.00490362	0.354595	30.564	0.105388
AF	ebi-a-GCST90002053	17	0.00191962	0.00646091	0.76638	1.00192	0.989314	1.01469	0.00139479	0.00865256	0.874087	1.0014	0.984556	1.01852	0.00406965	0.00877035	0.642631	1.00408	0.986965	1.02149	0.00396908	0.00856182	0.649193	1.00398	0.98727	1.02097	0.000325303	0.00356724	0.928547	7.15964	0.97006
AF	ebi-a-GCST90002054	58	-0.00634217	0.0114213	0.578694	0.993678	0.971681	1.01617	0.0270038	0.0309732	0.387017	1.02737	0.966858	1.09167	-0.00296496	0.0110495	0.788443	0.997039	0.975679	1.01887	0.00409535	0.013772	0.767267	1.0041	0.977362	1.03158	-0.0077682	0.0067101	0.251906	188.806	5.03181e-16
AF	ebi-a-GCST90002055	62	-0.0104331	0.00854891	0.222315	0.989621	0.973177	1.00634	0.0178004	0.017804	0.321422	1.01796	0.98305	1.05411	-0.00313543	0.00979416	0.748868	0.996869	0.977916	1.01619	0.0047052	0.0106545	0.66033	1.00472	0.983952	1.02592	-0.00754566	0.00419588	0.0771525	131.509	4.34953e-07
AF	ebi-a-GCST90002056	47	0.00129828	0.0100295	0.897004	1.0013	0.981808	1.02118	0.00951855	0.0194231	0.62647	1.00956	0.971853	1.04874	0.00316762	0.0103411	0.759367	1.00317	0.983044	1.02371	-0.00463594	0.0137672	0.737846	0.995375	0.968875	1.0226	-0.00249872	0.00504069	0.622512	112.688	1.60557e-07
AF	ebi-a-GCST90002057	41	-0.014396	0.0106097	0.174821	0.985707	0.965421	1.00642	-0.0117439	0.0241439	0.629398	0.988325	0.942645	1.03622	-0.0153637	0.0123687	0.214187	0.984754	0.961168	1.00892	-0.012908	0.0135254	0.345639	0.987175	0.961349	1.01369	-0.000656349	0.0053511	0.903009	77.3156	0.000362598
AF	ebi-a-GCST90002058	80	-0.00810282	0.00770491	0.292963	0.99193	0.977063	1.00702	0.003907	0.0147015	0.791129	1.00391	0.9754	1.03326	0.00594194	0.00955015	0.533822	1.00596	0.987305	1.02497	0.00649766	0.00946986	0.494633	1.00652	0.988009	1.02538	-0.00324639	0.00338385	0.340333	148.541	3.6656e-06
AF	ebi-a-GCST90002059	28	0.0089089	0.0111647	0.4249	1.00895	0.98711	1.03127	0.0268167	0.0196135	0.183249	1.02718	0.988442	1.06744	0.0187723	0.0127566	0.141134	1.01895	0.993789	1.04475	0.0271704	0.0148805	0.078944	1.02754	0.998007	1.05795	-0.0053077	0.00478909	0.277884	48.789	0.00625967
AF	ebi-a-GCST90002060	36	-0.00987091	0.00815472	0.226105	0.990178	0.974477	1.00613	-0.00678064	0.011677	0.565285	0.993242	0.970768	1.01624	-0.00500527	0.00988835	0.612732	0.995007	0.975909	1.01448	-0.00416034	0.00932031	0.658077	0.995848	0.977822	1.01421	-0.00116226	0.00310552	0.710536	52.8959	0.0266781
AF	ebi-a-GCST90002061	105	0.00109181	0.00531132	0.837132	1.00109	0.990725	1.01157	0.0229283	0.0100513	0.0245995	1.02319	1.00323	1.04355	0.00559211	0.00708478	0.429929	1.00561	0.99174	1.01967	0.00159377	0.00851429	0.851878	1.0016	0.985019	1.01845	-0.00665158	0.00262419	0.0127581	159.742	0.000365889
AF	ebi-a-GCST90002062	29	-0.0291092	0.0136358	0.0327796	0.97131	0.945695	0.99762	-0.00270175	0.0268786	0.920677	0.997302	0.946122	1.05125	-0.0357404	0.0156881	0.0227157	0.964891	0.935673	0.995021	-0.0157995	0.0241189	0.51777	0.984325	0.938875	1.03197	-0.00667619	0.00586652	0.265112	59.935	0.000415138
AF	ebi-a-GCST90002063	38	-0.0138674	0.00834736	0.0966547	0.986228	0.970224	1.0025	-0.0152037	0.0119459	0.211279	0.984911	0.962119	1.00824	-0.0144524	0.00943604	0.125616	0.985651	0.96759	1.00405	-0.0129126	0.00968063	0.190403	0.98717	0.968616	1.00608	0.000575445	0.00363215	0.875003	70.1286	0.000815263
AF	ebi-a-GCST90002064	16	0.0100852	0.0150812	0.503673	1.01014	0.980714	1.04044	0.0352845	0.0262282	0.199919	1.03591	0.984007	1.09056	0.0297581	0.017311	0.085609	1.03021	0.995837	1.06576	0.0394985	0.0228269	0.104081	1.04029	0.994772	1.08789	-0.00651167	0.00557733	0.262499	22.3602	0.0987017
AF	ebi-a-GCST90002065	18	-0.015008	0.0108492	0.166564	0.985104	0.964377	1.00628	-0.030705	0.0160145	0.0732291	0.969762	0.939795	1.00068	-0.0118448	0.0143081	0.407762	0.988225	0.960896	1.01633	-0.00338897	0.0171961	0.846103	0.996617	0.963586	1.03078	0.00569462	0.00434617	0.208607	19.9994	0.274262
AF	ebi-a-GCST90002066	46	-0.0142222	0.00741566	0.0551292	0.985878	0.971653	1.00031	-0.00452526	0.0100423	0.654477	0.995485	0.976082	1.01527	-0.0100214	0.00834694	0.229904	0.990029	0.973964	1.00636	-0.0066874	0.00792525	0.40324	0.993335	0.978024	1.00889	-0.00465824	0.0032951	0.16449	87.5025	0.000151667
AF	ebi-a-GCST90002067	60	-0.0182732	0.00791583	0.0209746	0.981893	0.966776	0.997246	-0.0029488	0.0135603	0.828614	0.997056	0.970905	1.02391	-0.00718938	0.00914848	0.431952	0.992836	0.975193	1.0108	-0.00460205	0.00982858	0.641344	0.995409	0.976416	1.01477	-0.00470458	0.00339348	0.170945	105.284	0.000200871
AF	ebi-a-GCST90002068	30	-0.000559847	0.00902882	0.950558	0.99944	0.981909	1.01728	0.00923942	0.0147586	0.536362	1.00928	0.980505	1.0389	-0.00445337	0.0112776	0.692928	0.995557	0.973792	1.01781	-0.0109035	0.0203715	0.596569	0.989156	0.950439	1.02945	-0.00403007	0.00478675	0.406966	44.5877	0.032252
AF	ebi-a-GCST90002069	50	-0.00356788	0.00810521	0.659795	0.996438	0.980734	1.01239	0.00988128	0.0122883	0.425293	1.00993	0.985897	1.03455	0.000566342	0.00914255	0.950606	1.00057	0.982797	1.01866	-0.00386017	0.00938642	0.682682	0.996147	0.977988	1.01464	-0.00462764	0.00320446	0.1552	92.5641	0.000169026
AF	ebi-a-GCST90002070	43	-0.0109283	0.00687012	0.111678	0.989131	0.975901	1.00254	-0.00811778	0.00940997	0.393333	0.991915	0.973788	1.01038	-0.0100077	0.00836793	0.231713	0.990042	0.973937	1.00641	-0.00573325	0.00808416	0.482122	0.994283	0.978653	1.01016	-0.00144692	0.0032734	0.660794	72.1456	0.00260523
AF	ebi-a-GCST90002071	47	0.00709154	0.0059673	0.234676	1.00712	0.995406	1.01897	0.0216325	0.00865767	0.0161858	1.02187	1.00467	1.03936	0.013468	0.00932946	0.148852	1.01356	0.995194	1.03226	0.016492	0.00882981	0.0681737	1.01663	0.999186	1.03438	-0.00548863	0.00238825	0.0262523	46.9041	0.435215
AF	ebi-a-GCST90002072	37	-0.00621859	0.00733352	0.396456	0.993801	0.979618	1.00819	-0.00144986	0.0124238	0.907765	0.998551	0.974529	1.02317	-0.00264203	0.0116444	0.820508	0.997361	0.974856	1.02039	-0.00537142	0.0108289	0.622892	0.994643	0.973754	1.01598	-0.00144706	0.00304311	0.637372	29.7984	0.757341
AF	ebi-a-GCST90002073	95	-0.0026624	0.00440954	0.545988	0.997341	0.988759	1.006	0.00403168	0.00831229	0.628798	1.00404	0.987814	1.02053	-0.002589	0.00740942	0.726774	0.997414	0.983034	1.012	-0.00211676	0.00828143	0.798816	0.997885	0.981819	1.01421	-0.00227093	0.00238993	0.344469	108.942	0.138989
AF	ebi-a-GCST90002074	66	-0.00154378	0.0055096	0.779325	0.998457	0.987733	1.0093	0.00279362	0.0106409	0.793751	1.0028	0.9821	1.02393	-0.0028484	0.00921066	0.757131	0.997156	0.979316	1.01532	-0.00233134	0.0104443	0.824068	0.997671	0.977456	1.01831	-0.00120685	0.00253296	0.635371	58.4736	0.703242
AF	ebi-a-GCST90002075	14	0.0172405	0.0148994	0.247218	1.01739	0.988109	1.04754	0.0383996	0.0354218	0.299636	1.03915	0.969449	1.11385	0.0144701	0.0217587	0.506032	1.01458	0.972216	1.05878	0.00642835	0.0332289	0.849591	1.00645	0.942989	1.07418	-0.00513664	0.00776341	0.5207	13.1757	0.434336
AF	ebi-a-GCST90002076	28	-0.0170139	0.0113115	0.132548	0.98313	0.961573	1.00517	-0.0346726	0.0210094	0.110904	0.965922	0.926954	1.00653	-0.0193228	0.0129505	0.135686	0.980863	0.956279	1.00608	-0.0201864	0.0127109	0.123904	0.980016	0.955902	1.00474	0.00462247	0.00463426	0.327736	48.7495	0.00632441
AF	ebi-a-GCST90002077	60	-0.0111709	0.00543737	0.0399314	0.988891	0.978408	0.999487	-0.0138254	0.00830988	0.10156	0.98627	0.970336	1.00246	-0.000672481	0.00846986	0.936717	0.999328	0.982875	1.01606	-0.00210974	0.00778476	0.78733	0.997892	0.982782	1.01324	0.00105001	0.0024725	0.672645	75.5352	0.0722
AF	ebi-a-GCST90002078	45	0.00363426	0.0069936	0.603304	1.00364	0.989977	1.01749	0.0063968	0.0125951	0.614134	1.00642	0.981877	1.03157	-0.000976487	0.0101541	0.923388	0.999024	0.979338	1.01911	0.00278707	0.0150837	0.854256	1.00279	0.973578	1.03288	-0.000882507	0.00333017	0.792273	50.0429	0.245975
AF	ebi-a-GCST90002079	36	0.0365693	0.0148795	0.0139829	1.03725	1.00743	1.06794	0.00757364	0.0415717	0.856521	1.0076	0.928758	1.09314	0.0295926	0.0176424	0.0934737	1.03003	0.995026	1.06628	0.0238367	0.0245361	0.337968	1.02412	0.976038	1.07458	0.0048776	0.0065237	0.459797	59.523	0.00599181
AF	ebi-a-GCST90002080	36	0.00605696	0.0117738	0.606941	1.00608	0.983124	1.02956	0.00427385	0.0202575	0.834166	1.00428	0.965189	1.04496	0.0164691	0.0141462	0.244338	1.01661	0.988806	1.04519	0.0151575	0.0146631	0.308358	1.01527	0.98651	1.04487	0.000416524	0.00382208	0.91386	52.9323	0.0264743
AF	ebi-a-GCST90002081	56	0.00493148	0.00966422	0.609854	1.00494	0.986087	1.02416	-0.0010204	0.0233096	0.965244	0.99898	0.954367	1.04568	0.00701994	0.0128857	0.585901	1.00704	0.981929	1.0328	0.000610646	0.0223382	0.97829	1.00061	0.957746	1.04539	0.00122343	0.00435244	0.779716	76.1257	0.0311632
AF	ebi-a-GCST90002082	26	0.00598829	0.00950187	0.528549	1.00601	0.987444	1.02492	0.00642261	0.0123498	0.607787	1.00644	0.982374	1.0311	0.00424169	0.0127989	0.740334	1.00425	0.979372	1.02976	0.00534043	0.0112176	0.638154	1.00535	0.983492	1.0277	-0.000200305	0.00352693	0.95518	32.7694	0.136935
AF	ebi-a-GCST90002083	33	0.00799414	0.0100267	0.425284	1.00803	0.98841	1.02803	0.0559741	0.0246814	0.030455	1.05757	1.00763	1.10999	0.0103187	0.0141917	0.467165	1.01037	0.982655	1.03887	0.0133066	0.0193107	0.49574	1.0134	0.975756	1.05249	-0.00973826	0.00461279	0.0429234	34.7211	0.3395
AF	ebi-a-GCST90002084	22	-0.000328338	0.00613686	0.957331	0.999672	0.987719	1.01177	0.000240265	0.00743585	0.974544	1.00024	0.985768	1.01492	0.00114144	0.00784498	0.884316	1.00114	0.985866	1.01665	-0.000717351	0.00708178	0.920277	0.999283	0.985508	1.01325	-0.000361586	0.00267017	0.893636	19.5405	0.550507
AF	ebi-a-GCST90002085	31	-0.0244242	0.00837454	0.00354004	0.975872	0.959984	0.992022	-0.0249238	0.0124541	0.0548016	0.975384	0.951863	0.999486	-0.0262055	0.0116555	0.0245546	0.974135	0.952133	0.996645	-0.0341314	0.0151356	0.0315856	0.966445	0.938195	0.995544	0.000208571	0.00379342	0.95653	34.6031	0.257367
AF	ebi-a-GCST90002086	28	-0.0106467	0.0109193	0.329543	0.98941	0.96846	1.01081	-0.0136224	0.0171497	0.434198	0.98647	0.953863	1.02019	-0.00446093	0.0131341	0.734124	0.995549	0.970248	1.02151	-0.0119436	0.0122161	0.336906	0.988127	0.964749	1.01207	0.000967922	0.00424784	0.821536	42.2594	0.0310277
AF	ebi-a-GCST90002087	50	0.00552477	0.00764706	0.470006	1.00554	0.990581	1.02072	-0.0132868	0.015083	0.382753	0.986801	0.958056	1.01641	0.00796995	0.0105085	0.448194	1.008	0.987453	1.02898	0.00237945	0.0127546	0.852779	1.00238	0.977634	1.02776	0.00461275	0.00319972	0.155906	57.3869	0.192235
AF	ebi-a-GCST90002088	47	0.00600988	0.00706789	0.395154	1.00603	0.992187	1.02006	-0.000228692	0.0120735	0.984971	0.999771	0.97639	1.02371	0.0115519	0.0102435	0.259437	1.01162	0.991511	1.03213	0.0030562	0.011739	0.795759	1.00306	0.980246	1.02641	0.00202507	0.00316658	0.525732	51.7293	0.260091
AF	ebi-a-GCST90002089	27	-0.00621262	0.00944235	0.510569	0.993807	0.975583	1.01237	0.00981105	0.0162254	0.550845	1.00986	0.978249	1.04249	0.00140893	0.0126716	0.911467	1.00141	0.976845	1.02659	0.00363159	0.0139932	0.797273	1.00364	0.976486	1.03155	-0.00534194	0.00441849	0.237975	42.0248	0.0244047
AF	ebi-a-GCST90002090	40	0.0011643	0.0097684	0.905124	1.00116	0.982179	1.02052	0.0215588	0.0206263	0.30253	1.02179	0.981308	1.06395	0.0115769	0.0114813	0.313297	1.01164	0.989133	1.03467	0.0197303	0.0147104	0.1876	1.01993	0.990939	1.04976	-0.00478931	0.00427016	0.26908	69.1439	0.00207522
AF	ebi-a-GCST90002091	31	-0.00968345	0.00543834	0.0749793	0.990363	0.979863	1.00098	-0.00272221	0.00855236	0.752539	0.997281	0.980704	1.01414	-0.000150729	0.00772573	0.984434	0.999849	0.984823	1.0151	-0.00420936	0.00715705	0.560839	0.995799	0.981928	1.00987	-0.00365193	0.00346698	0.300881	43.7255	0.0504945
AF	ebi-a-GCST90002092	3	0.00616544	0.00741808	0.405896	1.00618	0.991661	1.02092	0.018422	0.0292823	0.642503	1.01859	0.961778	1.07876	0.00690767	0.00822276	0.40087	1.00693	0.990833	1.02329	0.00720496	0.0092002	0.515559	1.00723	0.989231	1.02556	-0.0239444	0.0553398	0.740032	0.337137	0.844873
AF	ebi-a-GCST90002093	19	-0.000274429	0.0106696	0.97948	0.999726	0.979036	1.02085	-0.00781202	0.0193215	0.69102	0.992218	0.955346	1.03051	-0.0144564	0.0127066	0.255242	0.985648	0.961403	1.0105	-0.0100692	0.0132719	0.457862	0.989981	0.964561	1.01607	0.00286932	0.00607098	0.642489	28.1153	0.0603224
AF	ebi-a-GCST90002094	21	-0.0142594	0.00767729	0.063261	0.985842	0.971118	1.00079	-0.0200146	0.0156132	0.215298	0.980184	0.950643	1.01064	-0.0168479	0.0107593	0.117373	0.983293	0.962775	1.00425	-0.0244552	0.0172925	0.172679	0.975841	0.943321	1.00948	0.00216874	0.00508815	0.674728	28.2783	0.102974
AF	ebi-a-GCST90002095	24	0.0146087	0.00888076	0.0999742	1.01472	0.997206	1.03253	0.025127	0.0205959	0.235382	1.02545	0.984875	1.06769	0.0144344	0.0111029	0.193579	1.01454	0.9927	1.03686	0.02165	0.0168291	0.211082	1.02189	0.988729	1.05616	-0.0034128	0.00600849	0.57579	33.2888	0.0761654
AF	ebi-a-GCST90002096	21	0.00924841	0.0086429	0.284593	1.00929	0.992338	1.02653	0.0105345	0.0206219	0.615345	1.01059	0.970558	1.05227	0.0121425	0.0121318	0.316884	1.01222	0.988432	1.03657	0.0263264	0.0173022	0.143772	1.02668	0.992443	1.06209	-0.000404839	0.0058936	0.945953	15.5192	0.745969
AF	ebi-a-GCST90002097	26	-0.00583338	0.00922722	0.527261	0.994184	0.976365	1.01233	0.000416853	0.0175742	0.981272	1.00042	0.966544	1.03548	-0.00753998	0.0101763	0.458733	0.992488	0.972889	1.01248	-0.0113989	0.0123631	0.365335	0.988666	0.964997	1.01292	-0.00257543	0.00612299	0.677778	56.3311	0.000328309
AF	ebi-a-GCST90002098	139	0.00431081	0.00318665	0.176129	1.00432	0.998067	1.01061	-0.001199	0.00472469	0.800052	0.998802	0.989595	1.00809	-0.000354531	0.00520949	0.945742	0.999646	0.98949	1.0099	0.00123089	0.00575983	0.831094	1.00123	0.989992	1.0126	0.0024099	0.00152571	0.116522	126.515	0.748898
AF	ebi-a-GCST90002099	45	0.00161301	0.00436183	0.711531	1.00161	0.993088	1.01021	-0.00222699	0.00573215	0.699557	0.997775	0.986628	1.00905	-0.000439447	0.00681678	0.9486	0.999561	0.986294	1.01301	-0.00516259	0.00822499	0.533464	0.994851	0.978941	1.01102	0.00249063	0.00241223	0.307611	31.4345	0.92229
AF	ebi-a-GCST90002100	49	0.00472667	0.00645826	0.464242	1.00474	0.9921	1.01754	-0.00828685	0.0105373	0.435564	0.991747	0.971475	1.01244	-0.000562723	0.00991048	0.95472	0.999437	0.980211	1.01904	-0.00273104	0.0125661	0.828869	0.997273	0.97301	1.02214	0.00455746	0.00291593	0.124773	46.7261	0.525089
AF	ebi-a-GCST90002101	21	0.00516654	0.0146591	0.724503	1.00518	0.97671	1.03448	0.00245084	0.0344473	0.944024	1.00245	0.937006	1.07247	0.0160077	0.0172251	0.35272	1.01614	0.982403	1.05103	0.0170777	0.0248005	0.498983	1.01722	0.968961	1.06789	0.000638588	0.00728767	0.931091	30.7435	0.0586688
AF	ebi-a-GCST90002102	83	0.00401445	0.00363496	0.26942	1.00402	0.996895	1.0112	0.000662335	0.00485919	0.891918	1.00066	0.991177	1.01024	0.000680719	0.00516341	0.895115	1.00068	0.990605	1.01086	0.0032498	0.00543125	0.551254	1.00326	0.992632	1.01399	0.00205363	0.00197559	0.301663	63.1044	0.939893
AF	ebi-a-GCST90002103	17	0.000151025	0.00743005	0.983783	1.00015	0.985691	1.01482	-0.00208304	0.0104197	0.844233	0.997919	0.977746	1.01851	-0.000454072	0.0104328	0.965284	0.999546	0.979315	1.0202	0.00129202	0.0110888	0.908694	1.00129	0.979765	1.02329	0.00179738	0.00587718	0.763942	8.9518	0.915385
AF	ebi-a-GCST90002104	150	-0.00788329	0.00375906	0.0359806	0.992148	0.984865	0.999485	-0.0115422	0.00761244	0.131595	0.988524	0.973884	1.00338	-0.00928165	0.00496578	0.0616057	0.990761	0.981165	1.00045	-0.00783358	0.00830406	0.347032	0.992197	0.976179	1.00848	0.0012692	0.00229447	0.580992	228.207	3.1957e-05
AF	ebi-a-GCST90002105	204	0.00135088	0.00279159	0.62845	1.00135	0.995888	1.00685	0.00609899	0.00544865	0.264316	1.00612	0.99543	1.01692	-3.38262e-05	0.00435928	0.993809	0.999966	0.991459	1.00855	0.00233394	0.00542752	0.667638	1.00234	0.99173	1.01306	-0.00192684	0.00189892	0.31146	277.982	0.000370218
AF	ebi-a-GCST90002106	179	0.00157993	0.00327833	0.629855	1.00158	0.995166	1.00804	0.00325681	0.00661924	0.623313	1.00326	0.99033	1.01636	-0.000301945	0.0053408	0.954915	0.999698	0.989288	1.01022	-0.00248079	0.00651169	0.703676	0.997522	0.984872	1.01034	-0.000597404	0.0020469	0.770737	255.315	0.000128755
AF	ebi-a-GCST90002107	7	0.00367389	0.0156802	0.814751	1.00368	0.973303	1.03501	0.00894404	0.054335	0.875699	1.00898	0.907055	1.12237	0.0254823	0.0160649	0.112691	1.02581	0.994013	1.05862	0.0268506	0.0170519	0.166406	1.02721	0.99345	1.06213	-0.00452631	0.044278	0.922551	10.8764	0.0922721
AF	ebi-a-GCST90002108	136	-0.00124888	0.00158447	0.430581	0.998752	0.995655	1.00186	-0.0011154	0.00177341	0.530446	0.998885	0.995419	1.00236	-0.000986553	0.00134227	0.462346	0.999014	0.996389	1.00165	-0.00012178	0.00156161	0.937957	0.999878	0.996823	1.00294	-0.000250175	0.00147135	0.865243	234.582	2.35734e-07
AF	ebi-a-GCST90002109	82	0.000130352	0.00194381	0.946534	1.00013	0.996327	1.00395	-0.00111095	0.00213801	0.604765	0.99889	0.994713	1.00308	-0.00138848	0.00195204	0.476901	0.998612	0.994799	1.00244	-0.00178408	0.00207933	0.393422	0.998218	0.994158	1.00229	0.00197842	0.00145383	0.177387	100.424	0.0707584
AF	ebi-a-GCST90002110	102	-0.0005501	0.000489807	0.261396	0.99945	0.998491	1.00041	-0.000612546	0.000500338	0.223729	0.999388	0.998408	1.00037	-0.00056453	0.000397555	0.155606	0.999436	0.998657	1.00021	-0.000636108	0.000905921	0.48419	0.999364	0.997591	1.00114	0.000978634	0.00149222	0.513444	182.08	1.38301e-06
AF	ebi-a-GCST90002111	99	-0.000576603	0.000472731	0.222568	0.999424	0.998498	1.00035	-0.00067306	0.000481815	0.165624	0.999327	0.998384	1.00027	-0.000609912	0.00040595	0.132985	0.99939	0.998595	1.00019	8.01437e-05	0.00096965	0.934297	1.00008	0.998181	1.00198	0.00138618	0.00134822	0.306436	140.847	0.00299548
AF	ebi-a-GCST90002112	114	0.00281521	0.00412578	0.49502	1.00282	0.994743	1.01096	0.000113594	0.00954019	0.990521	1.00011	0.981586	1.01899	0.00506406	0.00566872	0.371678	1.00508	0.993972	1.01631	0.00361482	0.00761887	0.636091	1.00362	0.988746	1.01872	0.000982464	0.00312527	0.753831	184.907	2.3051e-05
AF	ebi-a-GCST90002113	21	-0.0113515	0.0121535	0.350297	0.988713	0.965439	1.01255	-0.0157262	0.0176823	0.384921	0.984397	0.950865	1.01911	-0.0197183	0.0127606	0.122287	0.980475	0.956257	1.00531	-0.0194921	0.0119566	0.118701	0.980697	0.957981	1.00395	0.00171537	0.0049313	0.731774	48.1539	0.000404743
AF	ebi-a-GCST90002114	22	-0.00999683	0.0121789	0.411742	0.990053	0.9667	1.01397	-0.00846937	0.0272079	0.758806	0.991566	0.940074	1.04588	-0.00708967	0.0174588	0.684684	0.992935	0.959533	1.0275	-0.00766478	0.0287496	0.792374	0.992365	0.937992	1.04989	-0.000373906	0.0059557	0.950564	18.4333	0.621446
AF	ebi-a-GCST90002115	21	0.0140783	0.0152914	0.357224	1.01418	0.984233	1.04503	0.0189881	0.0289985	0.520448	1.01917	0.962858	1.07877	0.0116453	0.0179493	0.516476	1.01171	0.976739	1.04794	0.0109794	0.0281735	0.700873	1.01104	0.956724	1.06844	-0.00122898	0.00610732	0.842657	36.4546	0.0135929
AF	ebi-a-GCST90002116	103	0.0135265	0.00444866	0.00236121	1.01362	1.00482	1.0225	0.000698646	0.00799616	0.930548	1.0007	0.985138	1.01651	0.0109515	0.00586153	0.0617119	1.01101	0.999463	1.02269	0.00845394	0.00749353	0.261897	1.00849	0.993786	1.02341	0.00446226	0.00232455	0.0577271	143.132	0.00453441
AF	ebi-a-GCST90002117	97	-0.000657244	0.00110727	0.552798	0.999343	0.997177	1.00151	-0.000667445	0.00113868	0.559161	0.999333	0.997105	1.00157	-0.000685986	0.000984304	0.48585	0.999314	0.997388	1.00124	-0.000395209	0.00140644	0.779316	0.999605	0.996853	1.00236	6.33e-05	0.00149101	0.966208	167.882	7.98297e-06
AF	ebi-a-GCST90002118	78	-0.00109581	0.0077673	0.887807	0.998905	0.983813	1.01423	0.00417446	0.0189447	0.826189	1.00418	0.96758	1.04217	0.000529108	0.0102019	0.958637	1.00053	0.980722	1.02074	0.000772255	0.0143973	0.957362	1.00077	0.972927	1.02942	-0.00120975	0.00396152	0.760915	129.479	0.000170975
AF	ebi-a-GCST90002119	115	0.00798802	0.00582268	0.170101	1.00802	0.996581	1.01959	0.0359728	0.0122427	0.00400148	1.03663	1.01205	1.0618	0.0103859	0.00795357	0.191615	1.01044	0.99481	1.02632	0.00673909	0.010421	0.519136	1.00676	0.986407	1.02754	-0.00764838	0.00296363	0.0111394	217.952	1.64518e-08
AF	ebi-a-GCST90002120	48	-0.0191582	0.00855141	0.0250676	0.981024	0.964718	0.997605	-0.0362314	0.0179183	0.0490108	0.964417	0.931135	0.998889	-0.031414	0.0113397	0.00560121	0.969074	0.947773	0.990854	-0.0299565	0.0142028	0.0402825	0.970488	0.943844	0.997883	0.00406123	0.00374759	0.284149	62.0382	0.0696846
AF	ebi-a-GCST90002121	71	-0.00619247	0.00837536	0.459684	0.993827	0.977645	1.01028	-0.0176438	0.0199167	0.378761	0.982511	0.944896	1.02162	-0.00556324	0.00997616	0.577081	0.994452	0.975196	1.01409	-0.00812355	0.0142618	0.57077	0.991909	0.964566	1.02003	0.0025521	0.00402348	0.527981	115.996	0.000456606
HF	ebi-a-GCST90001391	18	-0.0139368	0.0115509	0.227602	0.98616	0.964084	1.00874	-0.00101523	0.019332	0.958768	0.998985	0.961841	1.03756	-0.011375	0.0158171	0.472046	0.988689	0.958509	1.01982	-0.00734688	0.0155649	0.642917	0.99268	0.962853	1.02343	-0.00422007	0.00506272	0.416801	12.1481	0.791089
HF	ebi-a-GCST90001392	26	0.027168	0.00974226	0.00529236	1.02754	1.00811	1.04735	0.0314009	0.0135835	0.0296924	1.0319	1.00479	1.05974	0.0272794	0.0143646	0.0575552	1.02765	0.999125	1.057	0.0292838	0.0143441	0.0518865	1.02972	1.00117	1.05908	-0.00162867	0.00364211	0.658756	19.7672	0.758926
HF	ebi-a-GCST90001393	13	0.0419214	0.0197133	0.0334571	1.04281	1.00329	1.08389	0.0243423	0.067017	0.723321	1.02464	0.898516	1.16847	0.0466883	0.027715	0.0920688	1.0478	0.992396	1.10629	-0.0123356	0.0451156	0.789177	0.98774	0.904148	1.07906	0.00262969	0.00954369	0.788007	12.5087	0.405734
HF	ebi-a-GCST90001394	26	0.00616797	0.00621076	0.320656	1.00619	0.994013	1.01851	-0.000209203	0.00710819	0.976764	0.999791	0.985958	1.01382	0.00219078	0.00845686	0.795594	1.00219	0.985718	1.01894	0.00186798	0.00696074	0.790625	1.00187	0.988294	1.01563	0.00550805	0.00329342	0.107425	28.4728	0.286551
HF	ebi-a-GCST90001395	20	-0.00983823	0.0151828	0.516995	0.99021	0.961177	1.02012	-0.0490379	0.0298321	0.117571	0.952145	0.898069	1.00948	-0.0231428	0.0230806	0.316008	0.977123	0.933905	1.02234	-0.0298071	0.0280117	0.300624	0.970633	0.918779	1.02541	0.0081738	0.00535462	0.144267	17.931	0.527051
HF	ebi-a-GCST90001396	19	-0.0166708	0.0154149	0.279488	0.983467	0.954198	1.01363	-0.0658811	0.0378227	0.099599	0.936242	0.869346	1.00829	-0.0153217	0.0207768	0.460852	0.984795	0.945497	1.02573	-0.0211702	0.0334986	0.53535	0.979052	0.916835	1.04549	0.0100372	0.00704478	0.172322	11.4971	0.872084
HF	ebi-a-GCST90001397	35	-0.013133	0.0108664	0.226822	0.986953	0.966155	1.0082	-0.00766855	0.0187778	0.685629	0.992361	0.956501	1.02956	-0.0131658	0.013932	0.344656	0.98692	0.960336	1.01424	-0.00960064	0.0157412	0.545981	0.990445	0.960354	1.02148	-0.00143408	0.00399234	0.721728	45.2582	0.0938776
HF	ebi-a-GCST90001398	18	0.000626847	0.0197255	0.974649	1.00063	0.962679	1.04007	0.019432	0.0487147	0.695244	1.01962	0.926771	1.12178	-0.00496004	0.0253923	0.845129	0.995052	0.946742	1.04583	-0.0348111	0.0439902	0.439648	0.965788	0.886006	1.05275	-0.0037115	0.00874735	0.676997	22.0754	0.181837
HF	ebi-a-GCST90001399	27	-0.00746089	0.0115741	0.519173	0.992567	0.970304	1.01534	0.00982382	0.0276933	0.725762	1.00987	0.956519	1.0662	-0.00391274	0.0161205	0.808223	0.996095	0.965114	1.02807	-0.0160656	0.0207287	0.445307	0.984063	0.944883	1.02487	-0.003677	0.00534034	0.497457	30.1538	0.261287
HF	ebi-a-GCST90001400	17	0.0141085	0.00797607	0.0769182	1.01421	0.998477	1.03019	0.0121007	0.0100686	0.248064	1.01217	0.992395	1.03235	0.0133107	0.0118627	0.261833	1.0134	0.990109	1.03724	0.0124543	0.010224	0.240827	1.01253	0.992444	1.03303	0.00128356	0.00392825	0.748372	8.59554	0.929131
HF	ebi-a-GCST90001401	31	0.00568472	0.0124019	0.646682	1.0057	0.981549	1.03045	0.0370307	0.0287737	0.208285	1.03772	0.980821	1.09793	0.00571873	0.0176131	0.745418	1.00574	0.971608	1.04106	0.00719639	0.0215655	0.740928	1.00722	0.965536	1.05071	-0.00650891	0.00540045	0.237849	32.9841	0.323232
HF	ebi-a-GCST90001402	15	0.0056624	0.0133692	0.671901	1.00568	0.979668	1.03238	0.0126341	0.0225536	0.58488	1.01271	0.968922	1.05849	0.00980051	0.018082	0.587815	1.00985	0.974686	1.04628	0.00861867	0.0181989	0.643098	1.00866	0.973312	1.04528	-0.00197867	0.00507285	0.702814	13.9215	0.455577
HF	ebi-a-GCST90001403	21	0.0161673	0.012916	0.210671	1.0163	0.990894	1.04236	0.0173744	0.0230341	0.459924	1.01753	0.97261	1.06452	0.0244456	0.0181943	0.179084	1.02475	0.988847	1.06195	0.0233106	0.0233098	0.32924	1.02358	0.977872	1.07143	-0.000288106	0.00455214	0.950197	10.8588	0.949802
HF	ebi-a-GCST90001404	26	0.00242124	0.00891205	0.785867	1.00242	0.985066	1.02009	-0.0117287	0.0123316	0.351031	0.98834	0.964738	1.01252	-0.00623306	0.0131328	0.635061	0.993786	0.968532	1.0197	-0.00366662	0.0107895	0.736822	0.99634	0.975491	1.01763	0.0064208	0.00386756	0.109892	24.0735	0.515131
HF	ebi-a-GCST90001405	22	-0.000310925	0.00862328	0.971237	0.999689	0.982935	1.01673	-0.00456994	0.0104986	0.668013	0.99544	0.975166	1.01614	0.00271992	0.0124422	0.826958	1.00272	0.978566	1.02748	0.000717144	0.0100466	0.943769	1.00072	0.981205	1.02062	0.00250463	0.00343717	0.474639	24.3475	0.276527
HF	ebi-a-GCST90001406	24	-0.0111598	0.0113675	0.32623	0.988902	0.967113	1.01118	-0.00585839	0.0175069	0.741071	0.994159	0.960624	1.02886	-0.022207	0.0148666	0.13524	0.978038	0.94995	1.00696	-0.0136802	0.0159379	0.399558	0.986413	0.956075	1.01771	-0.00172498	0.00427216	0.690277	30.4856	0.135963
HF	ebi-a-GCST90001407	16	0.00227089	0.0123093	0.853633	1.00227	0.978382	1.02675	-0.00312958	0.0164037	0.851433	0.996875	0.965334	1.02945	-0.0105356	0.0149544	0.481109	0.98952	0.960937	1.01895	-0.0082644	0.0134899	0.549294	0.99177	0.965891	1.01834	0.0022775	0.0044183	0.614268	20.072	0.16919
HF	ebi-a-GCST90001408	26	0.0146673	0.0100409	0.144084	1.01478	0.995	1.03494	0.0157901	0.0138391	0.265139	1.01592	0.988729	1.04385	0.0234907	0.0124287	0.058753	1.02377	0.999131	1.04901	0.0223082	0.0108474	0.0503085	1.02256	1.00105	1.04453	-0.000471537	0.00390732	0.904949	36.8248	0.0599831
HF	ebi-a-GCST90001409	22	0.00366492	0.0108117	0.734627	1.00367	0.982627	1.02517	-0.00915997	0.0141628	0.525139	0.990882	0.963754	1.01877	-0.0124765	0.0138024	0.36603	0.987601	0.961242	1.01468	-0.00944122	0.0136126	0.495557	0.990603	0.964523	1.01739	0.00545587	0.00399761	0.18748	27.9727	0.140928
HF	ebi-a-GCST90001410	18	0.00944783	0.0144555	0.513383	1.00949	0.981292	1.0385	0.0189844	0.0277021	0.502959	1.01917	0.965305	1.07603	0.0112738	0.0191918	0.556916	1.01134	0.974002	1.0501	0.0127812	0.0308407	0.683745	1.01286	0.953452	1.07598	-0.0022553	0.00558856	0.691881	11.6476	0.820989
HF	ebi-a-GCST90001411	22	-0.0046835	0.0193159	0.808417	0.995327	0.95835	1.03373	-0.00263311	0.0505896	0.959006	0.99737	0.90322	1.10133	-0.0116148	0.0242577	0.632073	0.988452	0.942556	1.03658	-0.00719608	0.0476464	0.881393	0.99283	0.90431	1.09001	-0.000364603	0.00827889	0.965309	30.9186	0.0750237
HF	ebi-a-GCST90001412	27	-0.00711451	0.0147281	0.629056	0.992911	0.964658	1.02199	0.0471381	0.0454034	0.309112	1.04827	0.959011	1.14583	-0.0198218	0.0215388	0.357425	0.980373	0.939847	1.02265	-0.0587584	0.0452738	0.205737	0.942935	0.862867	1.03043	-0.00896181	0.00710376	0.218752	29.3693	0.29456
HF	ebi-a-GCST90001413	18	0.0125467	0.0086792	0.148287	1.01263	0.995545	1.03	0.0105067	0.0111351	0.359419	1.01056	0.988746	1.03286	0.0127086	0.0118101	0.281891	1.01279	0.989615	1.03651	0.0122215	0.0114023	0.298774	1.0123	0.989924	1.03517	0.00136578	0.0046703	0.773709	12.6344	0.760293
HF	ebi-a-GCST90001414	15	-0.00201124	0.0168599	0.905044	0.997991	0.965551	1.03152	-0.0143133	0.0292409	0.632646	0.985789	0.930879	1.04394	0.00164776	0.0193988	0.932308	1.00165	0.96428	1.04047	-0.0032049	0.0228222	0.890322	0.9968	0.953194	1.0424	0.00372192	0.00712871	0.610381	20.6865	0.109941
HF	ebi-a-GCST90001415	17	0.00547396	0.00966621	0.571191	1.00549	0.986619	1.02472	0.007974	0.0131026	0.551909	1.00801	0.982449	1.03423	0.0019421	0.0142894	0.891891	1.00194	0.974272	1.0304	0.0045638	0.0124491	0.718722	1.00457	0.980359	1.02939	-0.00125988	0.00445768	0.781321	9.88737	0.872444
HF	ebi-a-GCST90001416	22	0.00483094	0.00702053	0.49138	1.00484	0.99111	1.01877	-0.000254338	0.00863162	0.976785	0.999746	0.982974	1.0168	0.00973236	0.0105327	0.355477	1.00978	0.989148	1.03084	0.00153088	0.00934289	0.871412	1.00153	0.983359	1.02004	0.00370697	0.0036606	0.323314	17.1624	0.701216
HF	ebi-a-GCST90001417	29	-0.00911468	0.0121633	0.45364	0.990927	0.967582	1.01483	0.0217566	0.0174815	0.223993	1.022	0.987571	1.05762	0.00462668	0.0147494	0.75376	1.00464	0.97601	1.0341	0.01294	0.0161174	0.42882	1.01302	0.981523	1.04554	-0.0102117	0.00440843	0.0283654	44.2536	0.0262193
HF	ebi-a-GCST90001418	22	-0.00759606	0.010592	0.473282	0.992433	0.972042	1.01325	-0.00759043	0.0142202	0.599377	0.992438	0.965159	1.02049	-0.0107202	0.0141032	0.447179	0.989337	0.962364	1.01707	-0.00967488	0.0130273	0.465914	0.990372	0.965404	1.01599	-2.44151e-06	0.003989	0.999518	21.8463	0.408414
HF	ebi-a-GCST90001419	18	0.0068971	0.0145183	0.634742	1.00692	0.978672	1.03599	-0.000500441	0.0224664	0.982504	0.9995	0.956443	1.0445	-0.00388979	0.017674	0.825805	0.996118	0.962202	1.03123	-0.00443468	0.0162054	0.787648	0.995575	0.96445	1.0277	0.00250793	0.00570781	0.666258	24.4818	0.106924
HF	ebi-a-GCST90001420	22	-0.00350478	0.00894036	0.695046	0.996501	0.979192	1.01412	-0.00264615	0.0111528	0.814866	0.997357	0.975792	1.0194	-0.000954202	0.00999671	0.923956	0.999046	0.979662	1.01881	-0.00432331	0.00848453	0.615679	0.995686	0.979265	1.01238	-0.000655518	0.00486064	0.894069	30.3893	0.0844404
HF	ebi-a-GCST90001421	26	-0.00580322	0.0117521	0.621446	0.994214	0.971574	1.01738	-0.0178384	0.0186201	0.347606	0.98232	0.947116	1.01883	-0.00864063	0.0177658	0.626709	0.991397	0.957469	1.02653	-0.00865097	0.0169229	0.613697	0.991386	0.959043	1.02482	0.00307627	0.00369168	0.412894	12.7528	0.97939
HF	ebi-a-GCST90001422	23	-0.00570131	0.0140417	0.684723	0.994315	0.967323	1.02206	-0.0224811	0.0265237	0.406225	0.97777	0.928238	1.02994	-0.0101228	0.0195791	0.605142	0.989928	0.95266	1.02866	-0.0102534	0.0262689	0.700051	0.989799	0.940127	1.0421	0.00383575	0.00514378	0.464111	20.455	0.554599
HF	ebi-a-GCST90001423	16	-0.0146163	0.0174633	0.402609	0.98549	0.952329	1.01981	-0.00599399	0.0366278	0.872349	0.994024	0.925164	1.06801	-0.0215475	0.0258323	0.404208	0.978683	0.930365	1.02951	-0.0298671	0.0343265	0.397963	0.970575	0.907423	1.03812	-0.00171636	0.00640912	0.792758	10.9329	0.757334
HF	ebi-a-GCST90001424	20	0.0119104	0.0108878	0.273992	1.01198	0.990615	1.03381	0.000499846	0.0135033	0.970879	1.0005	0.974368	1.02733	0.00708067	0.013376	0.596558	1.00711	0.981046	1.03386	0.00742539	0.0106264	0.493162	1.00745	0.986687	1.02866	0.00529765	0.00385854	0.186626	26.7667	0.110206
HF	ebi-a-GCST90001425	29	0.00383804	0.00814436	0.637461	1.00385	0.987948	1.02	0.0164788	0.00969737	0.100757	1.01662	0.997475	1.03612	0.00183091	0.0113565	0.871919	1.00183	0.979779	1.02438	0.00736012	0.00923637	0.432236	1.00739	0.989314	1.02579	-0.00704775	0.00330607	0.0422771	33.1654	0.229708
HF	ebi-a-GCST90001426	30	0.00675599	0.00946093	0.475169	1.00678	0.988282	1.02562	0.00193108	0.0124522	0.877871	1.00193	0.977776	1.02669	0.00952835	0.0129569	0.462103	1.00957	0.984258	1.03554	0.00651361	0.0117356	0.583131	1.00653	0.983647	1.02996	0.00201828	0.00333458	0.549882	35.5503	0.187036
HF	ebi-a-GCST90001427	31	0.00496875	0.0111649	0.656294	1.00498	0.983228	1.02722	-0.0105618	0.0193628	0.589603	0.989494	0.952645	1.02777	0.00331531	0.0169974	0.845355	1.00332	0.970446	1.03731	0.00273588	0.0231271	0.906621	1.00274	0.958301	1.04924	0.00353813	0.003604	0.334357	24.7923	0.73506
HF	ebi-a-GCST90001428	22	0.00184143	0.00696954	0.791617	1.00184	0.988251	1.01562	0.00169218	0.00847857	0.843822	1.00169	0.985185	1.01848	0.00384426	0.00966764	0.690894	1.00385	0.985009	1.02305	0.00360922	0.0088566	0.687752	1.00362	0.986344	1.02119	0.000109776	0.00355122	0.975646	18.7104	0.603711
HF	ebi-a-GCST90001429	24	0.0260591	0.0132187	0.0486811	1.0264	1.00015	1.05334	-0.00713522	0.0283846	0.803856	0.99289	0.93916	1.04969	0.0306953	0.0192669	0.111123	1.03117	0.992957	1.07086	0.0248561	0.0301143	0.417627	1.02517	0.966409	1.0875	0.00695677	0.00526432	0.199915	22.7801	0.473671
HF	ebi-a-GCST90001430	31	0.00367771	0.00857992	0.668184	1.00368	0.986947	1.02071	-0.00100542	0.0110579	0.928178	0.998995	0.977576	1.02088	0.0064417	0.0122025	0.59757	1.00646	0.982677	1.03082	0.00770926	0.0107488	0.478784	1.00774	0.986731	1.02919	0.00206126	0.00302777	0.501408	35.6753	0.2189
HF	ebi-a-GCST90001431	21	-0.0217798	0.0142757	0.127095	0.978456	0.951458	1.00622	-0.0238116	0.0274224	0.396051	0.97647	0.925372	1.03039	-0.020764	0.0220099	0.345478	0.97945	0.938096	1.02263	-0.0307571	0.025833	0.247746	0.969711	0.921834	1.02007	0.000510302	0.00582707	0.931131	19.9293	0.46236
HF	ebi-a-GCST90001432	26	-0.0422464	0.0146202	0.00385754	0.958634	0.931553	0.986501	-0.051029	0.0340946	0.14751	0.950251	0.888826	1.01592	-0.0413704	0.0198135	0.0367992	0.959474	0.922927	0.997467	-0.0851346	0.0420206	0.0535594	0.918389	0.845781	0.99723	0.00174382	0.00608929	0.777049	30.5899	0.202959
HF	ebi-a-GCST90001433	21	-0.0134106	0.0130211	0.303052	0.986679	0.961816	1.01218	0.00304826	0.0355875	0.932637	1.00305	0.935473	1.07552	-0.0151355	0.0188709	0.422522	0.984978	0.949213	1.02209	-0.032932	0.0258248	0.216851	0.967604	0.919846	1.01784	-0.00327986	0.00658006	0.623885	20.2743	0.440893
HF	ebi-a-GCST90001434	19	0.0329583	0.0132912	0.0131488	1.03351	1.00693	1.06078	0.0331087	0.0237994	0.182118	1.03366	0.986553	1.08302	0.0248575	0.0209354	0.235093	1.02517	0.983954	1.06811	0.02762	0.0211551	0.208132	1.02801	0.986251	1.07153	-3.66344e-05	0.00480598	0.994007	15.0793	0.656512
HF	ebi-a-GCST90001435	20	-0.000447925	0.00655662	0.945534	0.999552	0.986789	1.01248	-0.0057175	0.00765972	0.465042	0.994299	0.979483	1.00934	-0.00423121	0.00891707	0.635138	0.995778	0.978525	1.01333	-0.00371298	0.00715112	0.609605	0.996294	0.982427	1.01036	0.00445759	0.00336359	0.201665	19.0571	0.453177
HF	ebi-a-GCST90001436	33	-0.00951801	0.00886406	0.282923	0.990527	0.973467	1.00789	-0.0119334	0.0122563	0.337765	0.988137	0.964683	1.01216	-0.0151963	0.0126076	0.228076	0.984919	0.960879	1.00956	-0.0144547	0.0112014	0.206147	0.985649	0.964245	1.00753	0.000835138	0.00287892	0.773681	36.7427	0.258387
HF	ebi-a-GCST90001437	21	0.0154059	0.0202818	0.447499	1.01553	0.975947	1.05671	-0.0879385	0.0465126	0.074023	0.915817	0.83602	1.00323	-0.018266	0.0247323	0.460181	0.9819	0.935437	1.03067	-0.0336677	0.0320155	0.305521	0.966893	0.908084	1.02951	0.0193512	0.00801481	0.0260116	34.5803	0.0224567
HF	ebi-a-GCST90001438	17	0.0193951	0.0145188	0.181594	1.01958	0.990979	1.04902	0.02214	0.0241198	0.373186	1.02239	0.975178	1.07188	0.0233657	0.0199071	0.2405	1.02364	0.98447	1.06437	0.0207717	0.0246375	0.411603	1.02099	0.972857	1.0715	-0.000684284	0.00480147	0.888569	11.2211	0.795634
HF	ebi-a-GCST90001439	24	-0.0511983	0.0151902	0.000750343	0.95009	0.92222	0.978802	-0.144552	0.0493407	0.00775783	0.86541	0.785637	0.953282	-0.0730972	0.0214397	0.00065099	0.929511	0.89126	0.969403	-0.0877857	0.0420818	0.048254	0.915957	0.843441	0.994709	0.0146769	0.00739239	0.0597039	23.7324	0.418749
HF	ebi-a-GCST90001440	21	0.00267699	0.011021	0.808085	1.00268	0.981254	1.02458	-0.00406943	0.0156079	0.797107	0.995939	0.965933	1.02688	0.00384256	0.016687	0.81788	1.00385	0.971549	1.03723	0.00181059	0.0147658	0.903631	1.00181	0.973234	1.03123	0.00244251	0.00393761	0.542429	21.9761	0.341808
HF	ebi-a-GCST90001441	23	-0.00358054	0.0160022	0.82295	0.996426	0.965659	1.02817	-0.00777764	0.0359759	0.830926	0.992253	0.924696	1.06474	-0.00263513	0.0230848	0.909119	0.997368	0.953247	1.04353	-0.00589916	0.0244309	0.811433	0.994118	0.947637	1.04288	0.000871244	0.00664983	0.897009	28.5248	0.158934
HF	ebi-a-GCST90001442	32	-0.013086	0.010219	0.200351	0.986999	0.967427	1.00697	-0.00936052	0.0142712	0.516886	0.990683	0.963356	1.01879	-0.014286	0.0143554	0.319653	0.985816	0.958465	1.01395	-0.0148177	0.0131371	0.268006	0.985292	0.960245	1.01099	-0.00121437	0.00319837	0.706853	40.3889	0.120503
HF	ebi-a-GCST90001443	18	-0.0171908	0.0123241	0.163049	0.982956	0.959497	1.00699	-0.0113274	0.0179698	0.537361	0.988736	0.954518	1.02418	-0.00947673	0.0164048	0.563481	0.990568	0.959224	1.02294	-0.0104617	0.0163565	0.530954	0.989593	0.958371	1.02183	-0.002126	0.00463821	0.652854	19.0418	0.326138
HF	ebi-a-GCST90001444	21	-0.00967399	0.0150965	0.521647	0.990373	0.961498	1.02011	-0.012958	0.0298235	0.668826	0.987126	0.931078	1.04655	-0.00687332	0.0209225	0.742523	0.99315	0.953247	1.03472	-0.00211844	0.0281062	0.940667	0.997884	0.944399	1.0544	0.000701632	0.00549509	0.899741	14.9587	0.778765
HF	ebi-a-GCST90001445	13	0.0174004	0.01969	0.376848	1.01755	0.979031	1.05759	-0.00338366	0.033336	0.920979	0.996622	0.933586	1.06391	0.00713163	0.0225138	0.75142	1.00716	0.963681	1.0526	-0.000203764	0.0241576	0.993409	0.999796	0.95356	1.04827	0.00583337	0.0074812	0.451997	18.6977	0.0960884
HF	ebi-a-GCST90001446	11	-0.0154301	0.0157538	0.327356	0.984688	0.954748	1.01557	-0.0368772	0.0224409	0.134735	0.963795	0.922322	1.00713	-0.00954847	0.0224543	0.670661	0.990497	0.94785	1.03506	-0.0195306	0.0268556	0.483756	0.980659	0.930375	1.03366	0.0103805	0.00773519	0.212475	7.37233	0.689889
HF	ebi-a-GCST90001447	24	0.00128364	0.0105765	0.9034	1.00128	0.980742	1.02226	0.0159434	0.0169504	0.357129	1.01607	0.982869	1.05039	0.00748731	0.0163919	0.647838	1.00752	0.97566	1.04041	0.0025265	0.0183452	0.89166	1.00253	0.967123	1.03923	-0.00557955	0.00504143	0.280362	17.6369	0.776875
HF	ebi-a-GCST90001448	15	0.0254743	0.0163032	0.118163	1.0258	0.993541	1.05911	0.0194093	0.0278792	0.498566	1.0196	0.96538	1.07686	0.0113451	0.0203534	0.57725	1.01141	0.971856	1.05257	-0.00498875	0.0232298	0.833054	0.995024	0.950736	1.04137	0.00211906	0.007755	0.788953	20.2695	0.12187
HF	ebi-a-GCST90001449	22	-0.00316393	0.0112618	0.778753	0.996841	0.975079	1.01909	0.0219775	0.0219357	0.328357	1.02222	0.979203	1.06713	0.0014085	0.0168355	0.933325	1.00141	0.968905	1.035	0.00119204	0.0199484	0.952915	1.00119	0.962803	1.04111	-0.0071403	0.00534614	0.196682	20.4841	0.490807
HF	ebi-a-GCST90001450	20	0.0159244	0.0106197	0.133742	1.01605	0.995122	1.03742	0.011859	0.0174684	0.505846	1.01193	0.97787	1.04718	0.0100104	0.0161997	0.536615	1.01006	0.978494	1.04265	0.0101417	0.0144231	0.490485	1.01019	0.982036	1.03916	0.0011824	0.00403391	0.772787	15.3037	0.703109
HF	ebi-a-GCST90001451	30	0.00633831	0.00937759	0.499104	1.00636	0.98803	1.02503	0.0271975	0.0225053	0.236965	1.02757	0.983229	1.07391	0.012078	0.0136889	0.377603	1.01215	0.985356	1.03968	0.0223351	0.0179628	0.223677	1.02259	0.98721	1.05923	-0.00552418	0.00541806	0.316654	26.2839	0.610283
HF	ebi-a-GCST90001452	24	0.0171959	0.00893333	0.0542403	1.01734	0.999687	1.03531	0.0177682	0.0125767	0.17171	1.01793	0.993142	1.04333	0.00604515	0.0142143	0.670628	1.00606	0.978421	1.03449	0.00888277	0.0138672	0.528139	1.00892	0.98187	1.03672	-0.000268373	0.00415113	0.949036	21.5096	0.549998
HF	ebi-a-GCST90001453	21	-0.0128848	0.0165438	0.436078	0.987198	0.955701	1.01973	0.0200649	0.0360622	0.584434	1.02027	0.950643	1.09499	-0.0155185	0.0203999	0.446826	0.984601	0.94601	1.02477	-0.0162902	0.032143	0.617835	0.983842	0.923772	1.04782	-0.0081224	0.00790198	0.316908	31.7014	0.0465857
HF	ebi-a-GCST90001454	20	0.00353377	0.0148203	0.811539	1.00354	0.974809	1.03312	0.0156038	0.0324025	0.63592	1.01573	0.953224	1.08233	0.000190585	0.0206585	0.992639	1.00019	0.960501	1.04152	0.00103967	0.0320199	0.974436	1.00104	0.940147	1.06588	-0.00236265	0.00564031	0.680255	15.1505	0.712984
HF	ebi-a-GCST90001455	15	-0.00940489	0.0153694	0.54059	0.990639	0.961242	1.02094	0.00798663	0.040934	0.848323	1.00802	0.930304	1.09223	-0.0163284	0.0208627	0.433825	0.983804	0.944387	1.02487	-0.0138421	0.0291054	0.641704	0.986253	0.931565	1.04415	-0.0035735	0.00777843	0.653527	13.5627	0.482774
HF	ebi-a-GCST90001456	15	-0.00597647	0.0171554	0.727561	0.994041	0.961173	1.02803	-0.0215801	0.0401626	0.600124	0.978651	0.904567	1.0588	-0.0122868	0.0224417	0.584036	0.987788	0.945281	1.03221	-0.0335875	0.0378785	0.39021	0.96697	0.897781	1.04149	0.00321413	0.00748021	0.674462	9.20855	0.817463
HF	ebi-a-GCST90001457	17	0.00576066	0.00971424	0.553173	1.00578	0.986809	1.02511	0.00839224	0.0122497	0.503733	1.00843	0.984504	1.03293	0.00742568	0.0112754	0.510171	1.00745	0.985433	1.02997	0.00711952	0.0112437	0.535551	1.00714	0.985193	1.02959	-0.00154226	0.00415701	0.715823	20.0549	0.217757
HF	ebi-a-GCST90001458	49	0.0111619	0.0072589	0.124126	1.01122	0.996939	1.02571	0.00579824	0.0111115	0.604245	1.00582	0.984147	1.02796	0.00903225	0.0106366	0.395786	1.00907	0.988254	1.03033	0.00871251	0.0094526	0.361292	1.00875	0.990233	1.02761	0.00199056	0.00310765	0.524936	70.1571	0.0201529
HF	ebi-a-GCST90001459	47	0.0046804	0.00953698	0.623594	1.00469	0.986086	1.02365	-0.00911847	0.0190342	0.634217	0.990923	0.954636	1.02859	0.0126168	0.0127031	0.320609	1.0127	0.987794	1.03823	0.01114	0.0150853	0.463984	1.0112	0.981741	1.04155	0.00350339	0.00417766	0.406126	67.109	0.0227457
HF	ebi-a-GCST90001460	30	0.0113971	0.00702984	0.104966	1.01146	0.997621	1.0255	0.00108217	0.00926385	0.907839	1.00108	0.98307	1.01943	0.0102595	0.0106255	0.334266	1.01031	0.989489	1.03157	0.00657165	0.0120671	0.590196	1.00659	0.983065	1.03068	0.00548311	0.00320711	0.0983882	25.613	0.646086
HF	ebi-a-GCST90001461	44	0.0109236	0.00921138	0.23567	1.01098	0.992895	1.0294	-0.0191034	0.0193694	0.329651	0.981078	0.94453	1.01904	0.00888335	0.0130093	0.494704	1.00892	0.983522	1.03498	0.00428667	0.0162008	0.792585	1.0043	0.972907	1.0367	0.00720644	0.00411661	0.087321	51.6433	0.171856
HF	ebi-a-GCST90001462	49	0.00921777	0.00630435	0.143706	1.00926	0.996866	1.02181	-0.00583885	0.00805579	0.472167	0.994178	0.978604	1.01	-0.00435186	0.00776391	0.575122	0.995658	0.980621	1.01092	-0.00154335	0.00672655	0.819501	0.998458	0.985381	1.01171	0.00742727	0.00269905	0.00839316	74.5284	0.00839607
HF	ebi-a-GCST90001463	54	-0.00583458	0.00558824	0.296448	0.994182	0.983353	1.00513	-0.016711	0.0069362	0.0195621	0.983428	0.970149	0.996889	-0.0039092	0.0090227	0.664824	0.996098	0.978638	1.01387	-0.00964994	0.00692486	0.169278	0.990396	0.977045	1.00393	0.00670065	0.00272698	0.0173763	91.656	0.000778033
HF	ebi-a-GCST90001464	61	0.00727009	0.00675589	0.281877	1.0073	0.994046	1.02072	-0.00963334	0.0116355	0.41105	0.990413	0.968082	1.01326	0.00850543	0.00910484	0.350218	1.00854	0.990703	1.0267	0.00422107	0.0110817	0.70462	1.00423	0.982653	1.02628	0.00575066	0.00325084	0.082067	89.1445	0.00864884
HF	ebi-a-GCST90001465	64	0.0100225	0.00609913	0.100329	1.01007	0.99807	1.02222	-0.00112174	0.00913594	0.902676	0.998879	0.981152	1.01693	0.00736478	0.00814693	0.365998	1.00739	0.991434	1.02361	0.00785844	0.00762458	0.306635	1.00789	0.992939	1.02306	0.00459201	0.00283104	0.109873	97.5326	0.00344059
HF	ebi-a-GCST90001466	18	-0.00161765	0.0139282	0.90754	0.998384	0.971497	1.02601	-0.0200395	0.024131	0.418506	0.98016	0.934881	1.02763	-0.0040437	0.0192668	0.833762	0.995964	0.959055	1.03429	-0.0137647	0.0258412	0.601159	0.98633	0.937617	1.03757	0.00479928	0.00513371	0.363759	11.1471	0.848814
HF	ebi-a-GCST90001467	26	-0.0191754	0.0123768	0.121308	0.981007	0.957496	1.0051	-0.000126934	0.025554	0.996078	0.999873	0.951027	1.05123	-0.00261109	0.0173386	0.880296	0.997392	0.964067	1.03187	0.0153083	0.0242772	0.53405	1.01543	0.96824	1.06491	-0.00403629	0.00472932	0.401841	26.4345	0.384714
HF	ebi-a-GCST90001468	55	0.0200463	0.00814488	0.0138468	1.02025	1.00409	1.03667	0.00254457	0.0169545	0.881269	1.00255	0.96978	1.03642	0.0107224	0.0110933	0.333762	1.01078	0.98904	1.033	0.0138994	0.0124732	0.270069	1.014	0.989507	1.03909	0.00485033	0.00412532	0.24495	86.0243	0.00363324
HF	ebi-a-GCST90001469	67	0.0153354	0.00625923	0.014284	1.01545	1.00307	1.02799	0.0149423	0.0111191	0.183672	1.01505	0.993172	1.03742	0.0145344	0.00848493	0.0867185	1.01464	0.997906	1.03166	0.0129891	0.00974545	0.187169	1.01307	0.993907	1.03261	0.000132288	0.00308184	0.965893	91.0573	0.0222188
HF	ebi-a-GCST90001470	27	-9.01459e-05	0.0108921	0.993397	0.99991	0.978789	1.02149	0.0266785	0.0212533	0.22099	1.02704	0.985134	1.07072	0.00995396	0.0171767	0.56225	1.01	0.976567	1.04459	0.0240692	0.0270316	0.38141	1.02436	0.971501	1.0801	-0.00656767	0.00447764	0.154906	24.3521	0.555841
HF	ebi-a-GCST90001471	28	-0.00501648	0.0118096	0.670997	0.994996	0.97223	1.0183	0.0121788	0.0186545	0.519578	1.01225	0.975911	1.04995	0.00869405	0.0145907	0.551268	1.00873	0.980293	1.038	0.00936998	0.0146813	0.528704	1.00941	0.980782	1.03888	-0.00538444	0.00454404	0.246757	43.2873	0.0244637
HF	ebi-a-GCST90001472	73	0.0140929	0.00620431	0.0231189	1.01419	1.00193	1.0266	0.00945806	0.0129222	0.466626	1.0095	0.984256	1.0354	0.0111457	0.00949179	0.240296	1.01121	0.99257	1.0302	0.0136132	0.0103752	0.193656	1.01371	0.9933	1.03453	0.00143531	0.00350419	0.683335	98.6	0.0204402
HF	ebi-a-GCST90001473	76	0.00676022	0.00657674	0.303998	1.00678	0.993889	1.01984	0.00648561	0.0133517	0.628577	1.00651	0.980509	1.03319	0.00935407	0.00972444	0.336093	1.0094	0.990341	1.02882	0.0131321	0.0117342	0.266652	1.01322	0.990182	1.03679	8.31234e-05	0.00350955	0.981168	115.749	0.00176964
HF	ebi-a-GCST90001474	39	-0.000353554	0.00967279	0.970843	0.999647	0.980873	1.01878	0.00943345	0.0158265	0.554769	1.00948	0.978645	1.04128	0.00645751	0.0126907	0.610865	1.00648	0.981752	1.03183	0.00387303	0.0106355	0.717756	1.00388	0.983171	1.02503	-0.00317468	0.00405089	0.438206	68.5114	0.00174529
HF	ebi-a-GCST90001475	49	0.0225102	0.00850354	0.00811729	1.02277	1.00586	1.03995	0.0323482	0.0174551	0.0701338	1.03288	0.998138	1.06883	0.0211241	0.0134677	0.116763	1.02135	0.994741	1.04867	0.0221346	0.0144485	0.132096	1.02238	0.993835	1.05175	-0.00265626	0.00410792	0.521024	57.7782	0.157615
HF	ebi-a-GCST90001476	17	-0.0138612	0.01922	0.470797	0.986234	0.949773	1.0241	-0.089109	0.0987527	0.381135	0.914746	0.753773	1.1101	-0.0272414	0.0229962	0.236174	0.973126	0.930239	1.01799	-0.0482774	0.0443697	0.292682	0.952869	0.873505	1.03945	0.0136141	0.0175162	0.44911	26.9663	0.0418596
HF	ebi-a-GCST90001477	37	0.00309098	0.00967298	0.749311	1.0031	0.984257	1.02229	0.00994041	0.0142456	0.489919	1.00999	0.98218	1.03859	0.00582001	0.0134328	0.664821	1.00584	0.979701	1.03267	0.00392935	0.0117608	0.740238	1.00394	0.98106	1.02735	-0.00241286	0.00365883	0.513916	52.4736	0.0374025
HF	ebi-a-GCST90001478	26	0.0135285	0.0133775	0.31188	1.01362	0.987389	1.04055	-0.00490231	0.0292089	0.868118	0.99511	0.93974	1.05374	0.00341316	0.0184805	0.853473	1.00342	0.967724	1.04043	-0.00255875	0.0196002	0.897178	0.997445	0.959853	1.03651	0.00457203	0.00642385	0.483495	33.978	0.108379
HF	ebi-a-GCST90001479	21	0.0141923	0.0115752	0.220163	1.01429	0.991541	1.03757	-0.0204386	0.0166774	0.235352	0.979769	0.94826	1.01232	-0.0122392	0.0157072	0.435859	0.987835	0.957887	1.01872	-0.0176591	0.0166525	0.30158	0.982496	0.950946	1.01509	0.0104902	0.00388817	0.0142516	23.6359	0.258659
HF	ebi-a-GCST90001480	43	0.0107766	0.00729493	0.139603	1.01083	0.996485	1.02539	0.0147436	0.0105973	0.17165	1.01485	0.993991	1.03615	0.00601124	0.00997662	0.54682	1.00603	0.986548	1.0259	0.0113442	0.00979768	0.253471	1.01141	0.992172	1.03102	-0.00178581	0.00343264	0.605692	48.5217	0.226723
HF	ebi-a-GCST90001481	76	0.0059062	0.00412698	0.152397	1.00592	0.99782	1.01409	0.00520453	0.00511512	0.31224	1.00522	0.99519	1.01535	0.00393259	0.00559284	0.481964	1.00394	0.992995	1.01501	0.00640289	0.00460798	0.168785	1.00642	0.997375	1.01555	0.000523323	0.00222693	0.81486	83.7304	0.229385
HF	ebi-a-GCST90001482	58	0.00945797	0.0042606	0.0264279	1.0095	1.00111	1.01797	0.00814951	0.00532962	0.13187	1.00818	0.997706	1.01877	0.00484875	0.00666186	0.466713	1.00486	0.991825	1.01807	0.00987146	0.00529876	0.067621	1.00992	0.999486	1.02046	0.00103828	0.00250737	0.680389	57.3448	0.46228
HF	ebi-a-GCST90001483	136	-0.00262642	0.00382731	0.492567	0.997377	0.989923	1.00489	0.00547186	0.00589988	0.355359	1.00549	0.993927	1.01718	0.00234373	0.00612543	0.702	1.00235	0.990384	1.01445	0.00400502	0.00647134	0.537035	1.00401	0.991359	1.01683	-0.00357769	0.00199522	0.0752076	157.298	0.0919495
HF	ebi-a-GCST90001484	147	-0.00170263	0.00389246	0.66181	0.998299	0.990712	1.00594	-0.00115979	0.00679078	0.864628	0.998841	0.985634	1.01222	-0.00675599	0.00661568	0.307156	0.993267	0.980471	1.00623	-0.00427827	0.00677178	0.528519	0.995731	0.982602	1.00903	-0.000207576	0.00212426	0.922292	177.433	0.0391803
HF	ebi-a-GCST90001485	154	-0.000848383	0.00338123	0.801884	0.999152	0.992552	1.0058	0.00154685	0.0049801	0.756526	1.00155	0.991819	1.01137	0.00134055	0.0051231	0.793578	1.00134	0.991337	1.01145	-0.00128203	0.00488553	0.793356	0.998719	0.989201	1.00833	-0.00117734	0.00179433	0.512724	186.015	0.0356196
HF	ebi-a-GCST90001486	16	-0.0147853	0.00704219	0.0357705	0.985323	0.971817	0.999018	-0.0168947	0.00854085	0.0679424	0.983247	0.966925	0.999845	-0.0218431	0.010154	0.0314618	0.978394	0.959114	0.998061	-0.0222234	0.00983309	0.0391236	0.978022	0.959353	0.997054	0.00198182	0.00454032	0.669134	5.78637	0.983117
HF	ebi-a-GCST90001487	28	-0.000184535	0.00803996	0.981688	0.999815	0.984184	1.0157	-0.022136	0.00968555	0.0306836	0.978107	0.959714	0.996853	-0.00608043	0.0103114	0.555406	0.993938	0.974052	1.01423	-0.010583	0.0103821	0.317085	0.989473	0.969542	1.00981	0.0120611	0.00348636	0.00187964	32.5934	0.21082
HF	ebi-a-GCST90001488	19	-0.00373294	0.0111689	0.738208	0.996274	0.974702	1.01832	-0.0217878	0.0150894	0.166939	0.978448	0.949934	1.00782	-0.0041932	0.0141978	0.767732	0.995816	0.968486	1.02392	-0.00787411	0.0142752	0.588011	0.992157	0.964782	1.02031	0.00786357	0.00466142	0.109875	20.772	0.291074
HF	ebi-a-GCST90001489	154	-0.00838769	0.00384909	0.0293214	0.991647	0.984194	0.999157	-0.00220203	0.00764098	0.773596	0.9978	0.982968	1.01286	-0.00234792	0.0072524	0.746132	0.997655	0.983574	1.01194	-0.00621784	0.00755246	0.411626	0.993801	0.979199	1.00862	-0.00197898	0.00211147	0.350117	155.147	0.436352
HF	ebi-a-GCST90001490	7	0.0188884	0.0219734	0.390008	1.01907	0.97611	1.06392	-0.00505252	0.0329543	0.884143	0.99496	0.932727	1.06135	0.00599554	0.0203912	0.768738	1.00601	0.966599	1.04703	0.00336894	0.0199134	0.871215	1.00337	0.964967	1.04331	0.0125769	0.0128635	0.373114	10.4587	0.106618
HF	ebi-a-GCST90001491	152	-0.00524705	0.00393517	0.18241	0.994767	0.987124	1.00247	0.00191812	0.00708172	0.786875	1.00192	0.988109	1.01592	-0.00199306	0.00710727	0.779151	0.998009	0.984203	1.01201	-0.00504638	0.00693122	0.467701	0.994966	0.981541	1.00858	-0.0026708	0.00219618	0.225853	174.679	0.0909195
HF	ebi-a-GCST90001492	26	-0.00403562	0.00436077	0.354739	0.995973	0.987496	1.00452	-0.00683128	0.00544569	0.221763	0.993192	0.982647	1.00385	-0.00232451	0.00613245	0.704651	0.997678	0.985758	1.00974	-0.000704812	0.00637313	0.912824	0.999295	0.986891	1.01186	0.00361251	0.00421482	0.399869	17.5059	0.862632
HF	ebi-a-GCST90001493	63	-0.00270711	0.00451881	0.549122	0.997297	0.988503	1.00617	-0.00716244	0.00581163	0.222517	0.992863	0.981618	1.00424	-0.00309773	0.00676299	0.646923	0.996907	0.98378	1.01021	-0.0060622	0.00635777	0.344035	0.993956	0.981647	1.00642	0.00263189	0.00215883	0.227488	56.882	0.660039
HF	ebi-a-GCST90001494	34	0.00214382	0.00547074	0.695155	1.00215	0.991458	1.01295	-0.00539477	0.00641993	0.406967	0.99462	0.982183	1.00721	-0.00170098	0.00697358	0.807294	0.9983	0.984748	1.01204	-0.00222438	0.00639563	0.730201	0.997778	0.985349	1.01036	0.0056819	0.00280572	0.0512661	41.7843	0.140421
HF	ebi-a-GCST90001495	177	-0.00927086	0.00361998	0.0104363	0.990772	0.983767	0.997827	-0.00651393	0.00684198	0.342382	0.993507	0.980273	1.00692	-0.00214523	0.00644284	0.739162	0.997857	0.985335	1.01054	-0.00424345	0.00722966	0.557989	0.995766	0.981755	1.00998	-0.000961833	0.00202381	0.635195	198.851	0.11428
HF	ebi-a-GCST90001496	193	-0.00484599	0.00367384	0.187152	0.995166	0.988026	1.00236	0.000364735	0.00668654	0.956556	1.00036	0.98734	1.01356	-0.00592363	0.00561782	0.291683	0.994094	0.983208	1.0051	-0.00436399	0.00769647	0.571368	0.995646	0.980739	1.01078	-0.00191325	0.00205105	0.352093	237.554	0.0140417
HF	ebi-a-GCST90001497	186	-0.00803739	0.00342689	0.0190071	0.991995	0.985354	0.99868	0.00069448	0.00621085	0.91109	1.00069	0.988587	1.01295	-0.00900135	0.00574095	0.1169	0.991039	0.97995	1.00225	-0.000819498	0.00776873	0.916104	0.999181	0.984082	1.01451	-0.00320034	0.00190255	0.0942402	191.801	0.350538
HF	ebi-a-GCST90001498	21	0.0130765	0.0138453	0.34493	1.01316	0.986038	1.04103	0.0527622	0.0225347	0.0302656	1.05418	1.00863	1.10178	0.0161423	0.0177479	0.36307	1.01627	0.981529	1.05225	0.0234904	0.0213828	0.285007	1.02377	0.981749	1.06759	-0.0102159	0.00478211	0.0458857	24.2765	0.230525
HF	ebi-a-GCST90001499	62	0.00349123	0.00450669	0.43853	1.0035	0.994672	1.0124	0.00773526	0.00575197	0.183751	1.00777	0.996468	1.01919	0.00305087	0.0068719	0.657069	1.00306	0.989636	1.01666	0.00568424	0.00595363	0.343471	1.0057	0.994033	1.0175	-0.00252667	0.00212789	0.239747	56.5505	0.637691
HF	ebi-a-GCST90001500	42	0.00544632	0.00672311	0.417889	1.00546	0.992299	1.0188	0.00868945	0.00935207	0.358387	1.00873	0.990406	1.02739	0.00397862	0.00933967	0.670114	1.00399	0.985775	1.02253	0.00650805	0.00917947	0.482349	1.00653	0.988582	1.0248	-0.00155663	0.00308919	0.617098	47.6863	0.219339
HF	ebi-a-GCST90001501	25	-0.00584378	0.00439691	0.183826	0.994173	0.985642	1.00278	-0.00454574	0.00555505	0.421579	0.995465	0.984685	1.00636	-0.00232662	0.00603325	0.699768	0.997676	0.985948	1.00954	-0.000424097	0.00625213	0.946481	0.999576	0.987402	1.0119	-0.00169205	0.00442543	0.705715	14.856	0.924901
HF	ebi-a-GCST90001502	82	-0.00465218	0.00333386	0.162885	0.995359	0.988876	1.00188	-0.00366526	0.00398412	0.360356	0.996341	0.988591	1.00415	-0.00440294	0.00483858	0.362841	0.995607	0.986209	1.00509	-0.00508338	0.00369461	0.172648	0.99493	0.987751	1.00216	-0.000942651	0.00205944	0.648393	85.9718	0.331762
HF	ebi-a-GCST90001503	39	0.00269677	0.00374408	0.471355	1.0027	0.995369	1.01009	0.00142339	0.00445916	0.751365	1.00142	0.99271	1.01022	0.00524146	0.00532915	0.325339	1.00526	0.99481	1.01581	0.00267611	0.00444859	0.551037	1.00268	0.993975	1.01146	0.00142355	0.00264525	0.593695	39.1772	0.416821
HF	ebi-a-GCST90001504	20	-0.00384927	0.00783104	0.623045	0.996158	0.980985	1.01157	-0.0101383	0.0106896	0.355471	0.989913	0.969388	1.01087	-0.0155236	0.0110317	0.159375	0.984596	0.963536	1.00612	-0.0139939	0.0108417	0.212276	0.986104	0.96537	1.00728	0.00460834	0.00533162	0.398773	14.0253	0.782216
HF	ebi-a-GCST90001505	24	0.00776032	0.0123886	0.531047	1.00779	0.983614	1.03256	-0.0121415	0.0198711	0.547454	0.987932	0.950194	1.02717	-0.0092584	0.0160977	0.565198	0.990784	0.960012	1.02254	-0.0163277	0.0175892	0.362903	0.983805	0.950466	1.01831	0.00609738	0.00479918	0.217177	31.5295	0.110332
HF	ebi-a-GCST90001506	22	0.00245265	0.0103174	0.812099	1.00246	0.982387	1.02293	-0.00923029	0.0158975	0.567986	0.990812	0.960415	1.02217	-0.00796572	0.0153107	0.602875	0.992066	0.962737	1.02229	-0.0128365	0.0173571	0.467757	0.987246	0.954224	1.02141	0.00405305	0.00419586	0.345599	18.1175	0.641554
HF	ebi-a-GCST90001507	45	0.000745559	0.00550587	0.892286	1.00075	0.990004	1.0116	-0.00277586	0.00718028	0.700963	0.997228	0.983292	1.01136	0.000403565	0.00725564	0.955644	1.0004	0.986278	1.01473	1.92978e-05	0.00662849	0.99769	1.00002	0.987111	1.0131	0.00252438	0.00328179	0.445974	55.1008	0.121791
HF	ebi-a-GCST90001508	58	0.00565509	0.00391167	0.148263	1.00567	0.99799	1.01341	0.00665683	0.00475479	0.167022	1.00668	0.997341	1.0161	0.00291253	0.0060429	0.629823	1.00292	0.991108	1.01487	0.00423643	0.00522103	0.420502	1.00425	0.994021	1.01457	-0.000882746	0.00234359	0.707847	59.9537	0.369103
HF	ebi-a-GCST90001509	48	0.00437271	0.00408887	0.284881	1.00438	0.996365	1.01246	0.00529895	0.00505531	0.300025	1.00531	0.995401	1.01532	0.00244822	0.00554018	0.658559	1.00245	0.991625	1.0134	0.00323453	0.00496847	0.51821	1.00324	0.993517	1.01306	-0.000969879	0.00305485	0.75231	54.1272	0.220966
HF	ebi-a-GCST90001510	21	-0.00180119	0.00660596	0.785114	0.9982	0.985359	1.01121	-0.00872095	0.00914108	0.352045	0.991317	0.973714	1.00924	-0.00594503	0.00896224	0.507112	0.994073	0.976763	1.01169	-0.0097096	0.00896798	0.291825	0.990337	0.973082	1.0079	0.00594383	0.00545464	0.289481	21.4476	0.371218
HF	ebi-a-GCST90001511	28	-0.00328966	0.00670816	0.623853	0.996716	0.983697	1.00991	-0.0115468	0.00886536	0.204177	0.98852	0.971491	1.00585	-0.00479742	0.00997042	0.630399	0.995214	0.975954	1.01485	-0.00772787	0.00957994	0.426904	0.992302	0.973844	1.01111	0.00496626	0.00348607	0.166166	25.6936	0.53565
HF	ebi-a-GCST90001512	30	-0.00688279	0.00695653	0.322467	0.993141	0.979691	1.00677	-0.00743164	0.00958752	0.444756	0.992596	0.974118	1.01142	-0.00677161	0.0106168	0.523589	0.993251	0.972796	1.01414	-0.00883164	0.0113624	0.443294	0.991207	0.969377	1.01353	0.000284878	0.00342444	0.934293	26.9345	0.575241
HF	ebi-a-GCST90001513	21	0.0142143	0.0118845	0.23168	1.01432	0.990962	1.03822	0.0369714	0.0214349	0.10079	1.03766	0.994972	1.08219	0.00197645	0.0183693	0.914317	1.00198	0.966545	1.03871	-0.0020081	0.0233497	0.932321	0.997994	0.95335	1.04473	-0.00726495	0.00569477	0.21743	13.282	0.864962
HF	ebi-a-GCST90001514	24	-0.00754696	0.00739951	0.307763	0.992481	0.978191	1.00698	-0.00680895	0.0113259	0.553861	0.993214	0.971409	1.01551	-0.0225788	0.0104234	0.0302979	0.977674	0.957903	0.997853	-0.0207047	0.0131455	0.128904	0.979508	0.954593	1.00507	-0.000338136	0.0039286	0.932189	14.4635	0.912827
HF	ebi-a-GCST90001515	27	-0.00830833	0.0093997	0.376754	0.991726	0.973622	1.01017	-0.00180495	0.0175611	0.918957	0.998197	0.964424	1.03315	-0.0278522	0.0123128	0.0236938	0.972532	0.949343	0.996288	-0.0315318	0.0153037	0.0494973	0.96896	0.940328	0.998465	-0.00228094	0.00516915	0.662817	33.5197	0.14755
HF	ebi-a-GCST90001516	20	-0.0154941	0.0108035	0.151524	0.984625	0.963995	1.0057	0.0198139	0.0204725	0.345955	1.02001	0.979893	1.06177	-0.0254241	0.0146759	0.0832071	0.974896	0.947253	1.00335	-0.0410428	0.0278954	0.157577	0.959788	0.90872	1.01373	-0.0113822	0.00574832	0.0631891	22.5498	0.257755
HF	ebi-a-GCST90001517	32	-0.000284104	0.00596994	0.962044	0.999716	0.988086	1.01148	-0.00383639	0.00794838	0.632838	0.996171	0.980772	1.01181	-0.0022154	0.00792204	0.779746	0.997787	0.982414	1.0134	-0.00378642	0.00738473	0.61177	0.996221	0.981905	1.01074	0.00203535	0.00297256	0.49878	34.7371	0.294336
HF	ebi-a-GCST90001518	30	0.000883574	0.0046651	0.849779	1.00088	0.991774	1.01008	0.00505135	0.00559812	0.374578	1.00506	0.994097	1.01615	0.00471636	0.00634298	0.457145	1.00473	0.992314	1.0173	0.00441238	0.0051785	0.401164	1.00442	0.994279	1.01467	-0.00388937	0.00296613	0.200421	33.0996	0.273742
HF	ebi-a-GCST90001519	21	-0.00473833	0.007729	0.539837	0.995273	0.980309	1.01046	0.00496565	0.0119701	0.682906	1.00498	0.981674	1.02883	0.00533358	0.0110382	0.628957	1.00535	0.983831	1.02734	0.00311799	0.0122601	0.801845	1.00312	0.979305	1.02752	-0.00463427	0.00436508	0.301695	13.81	0.839999
HF	ebi-a-GCST90001520	30	0.00100142	0.00908247	0.912205	1.001	0.98334	1.01898	-0.00247055	0.0164433	0.881647	0.997532	0.965896	1.03021	0.00123478	0.0120702	0.918519	1.00124	0.977827	1.0252	0.00269586	0.0135813	0.84404	1.0027	0.97636	1.02975	0.00129474	0.00507411	0.80046	34.2088	0.231699
HF	ebi-a-GCST90001521	26	0.0107395	0.00926986	0.246645	1.0108	0.992598	1.02933	0.0271291	0.0155511	0.0938655	1.0275	0.996654	1.0593	0.00868443	0.0134507	0.518508	1.00872	0.982476	1.03567	0.0158626	0.0205	0.446314	1.01599	0.975976	1.05764	-0.00539237	0.00413874	0.204972	28.6791	0.277553
HF	ebi-a-GCST90001522	17	0.00925514	0.00943308	0.326525	1.0093	0.990809	1.02813	0.00207309	0.0175444	0.907507	1.00208	0.968202	1.03713	0.0133797	0.0134296	0.31911	1.01347	0.987141	1.0405	0.0102962	0.0153306	0.511412	1.01035	0.980442	1.04117	0.00279137	0.00574933	0.634328	11.1544	0.799855
HF	ebi-a-GCST90001523	43	0.00134874	0.00532601	0.800085	1.00135	0.990951	1.01186	-0.00414828	0.00731161	0.573566	0.99586	0.981691	1.01023	0.00743284	0.00805271	0.355995	1.00746	0.991684	1.02349	0.00409838	0.00816422	0.618294	1.00411	0.988167	1.0203	0.00326672	0.00298476	0.280139	43.3517	0.413495
HF	ebi-a-GCST90001524	27	0.0190474	0.00997636	0.0562299	1.01923	0.999494	1.03936	0.0295393	0.0169786	0.0941939	1.02998	0.996268	1.06483	0.016925	0.0138628	0.222126	1.01707	0.989806	1.04508	0.0221369	0.0171458	0.208032	1.02238	0.988597	1.05733	-0.00352168	0.00459178	0.450292	38.9945	0.0488135
HF	ebi-a-GCST90001525	25	-0.000818607	0.0101525	0.935735	0.999182	0.979496	1.01926	0.0193421	0.0189484	0.317978	1.01953	0.982361	1.05811	-0.0025651	0.0134716	0.84899	0.997438	0.971446	1.02413	-0.0083376	0.017182	0.631897	0.991697	0.958856	1.02566	-0.00678693	0.00541117	0.222351	37.0926	0.0428378
HF	ebi-a-GCST90001526	30	-0.0183243	0.00672978	0.00647182	0.981843	0.968977	0.994879	0.00731123	0.013297	0.58679	1.00734	0.981424	1.03394	-0.0228577	0.00995407	0.0216579	0.977402	0.958517	0.996658	-0.0262285	0.0122783	0.0412337	0.974113	0.95095	0.997839	-0.0101999	0.00465325	0.0368574	33.2249	0.268762
HF	ebi-a-GCST90001527	29	-0.00195946	0.00612423	0.749005	0.998042	0.986134	1.01009	-0.0095114	0.00777159	0.231575	0.990534	0.97556	1.00574	-0.0097425	0.00875327	0.265703	0.990305	0.97346	1.00744	-0.00889067	0.00747417	0.244225	0.991149	0.976735	1.00578	0.00452123	0.00296818	0.139329	30.2081	0.353342
HF	ebi-a-GCST90001528	30	0.0104784	0.00596049	0.0787507	1.01053	0.998797	1.02241	-0.00294971	0.0101994	0.774555	0.997055	0.977321	1.01719	0.0200644	0.00822396	0.0146974	1.02027	1.00395	1.03685	0.00325576	0.0101506	0.750703	1.00326	0.983498	1.02342	0.00644166	0.00402268	0.120526	34.4375	0.223606
HF	ebi-a-GCST90001529	18	0.0146852	0.00951833	0.12287	1.01479	0.996037	1.0339	0.0266428	0.0150928	0.0965923	1.027	0.997065	1.05784	0.0250001	0.0135743	0.0655164	1.02532	0.998396	1.05296	0.0205595	0.0152622	0.195635	1.02077	0.990689	1.05177	-0.00479831	0.00470012	0.322495	16.68	0.476242
HF	ebi-a-GCST90001530	51	-0.002109	0.00813115	0.795348	0.997893	0.982116	1.01392	0.00693582	0.028185	0.806647	1.00696	0.952841	1.06415	-0.00636093	0.0102018	0.532948	0.993659	0.973988	1.01373	-0.00792777	0.0139565	0.572553	0.992104	0.965333	1.01962	-0.00228339	0.00680727	0.73873	73.014	0.0185333
HF	ebi-a-GCST90001531	34	0.00402182	0.00381423	0.291688	1.00403	0.996552	1.01156	0.00599815	0.00466735	0.207971	1.00602	0.996855	1.01526	0.00519067	0.00583672	0.373834	1.0052	0.99377	1.01677	0.0058457	0.00479983	0.2319	1.00586	0.996444	1.01537	-0.00201098	0.00273709	0.467865	19.8585	0.965385
HF	ebi-a-GCST90001532	33	0.00440366	0.00382516	0.249635	1.00441	0.996911	1.01197	0.00571082	0.00458525	0.222289	1.00573	0.996729	1.01481	0.00525385	0.00530551	0.322046	1.00527	0.994868	1.01578	0.00573587	0.00462164	0.223594	1.00575	0.996683	1.0149	-0.00130718	0.00252842	0.608829	18.1615	0.976353
HF	ebi-a-GCST90001533	27	0.00169266	0.00798098	0.832039	1.00169	0.986147	1.01749	-0.0176951	0.016924	0.305768	0.98246	0.950406	1.0156	-0.00717358	0.0116536	0.538181	0.992852	0.970431	1.01579	-0.00811138	0.0139914	0.56708	0.991921	0.965089	1.0195	0.00575077	0.00442674	0.205764	15.528	0.946897
HF	ebi-a-GCST90001534	13	-0.000226716	0.0077904	0.976783	0.999773	0.984624	1.01516	-0.00217353	0.00925918	0.818721	0.997829	0.979884	1.0161	-0.00410375	0.00982047	0.676037	0.995905	0.976919	1.01526	-0.00340269	0.0093036	0.720926	0.996603	0.978595	1.01494	0.00162037	0.00416512	0.704676	8.95061	0.707143
HF	ebi-a-GCST90001535	32	-0.0124392	0.00805177	0.122368	0.987638	0.972174	1.00335	-0.00503474	0.0109734	0.649675	0.994978	0.973807	1.01661	-0.00662495	0.0114527	0.562951	0.993397	0.971346	1.01595	-0.00748967	0.0105492	0.483026	0.992538	0.972227	1.01327	-0.00302636	0.00304645	0.328458	32.2499	0.404713
HF	ebi-a-GCST90001536	39	-0.0125864	0.00628767	0.0453106	0.987492	0.975397	0.999737	-0.00248042	0.0075642	0.744824	0.997523	0.982843	1.01242	-0.00781068	0.00913214	0.392387	0.99222	0.974618	1.01014	-0.00859019	0.00826045	0.304949	0.991447	0.975524	1.00763	-0.00608104	0.00277555	0.0348319	41.8119	0.308753
HF	ebi-a-GCST90001537	24	-0.00935516	0.0102378	0.360829	0.990688	0.971007	1.01077	-0.0255966	0.0146773	0.0951241	0.974728	0.947087	1.00318	-0.0156477	0.0143861	0.27673	0.984474	0.957103	1.01263	-0.0254717	0.0152542	0.108512	0.97485	0.946135	1.00444	0.00655084	0.00424198	0.136782	15.5441	0.874079
HF	ebi-a-GCST90001538	34	0.0028118	0.00406165	0.488761	1.00282	0.994864	1.01083	0.00138782	0.00456185	0.762928	1.00139	0.992475	1.01038	0.00297238	0.00528871	0.574099	1.00298	0.992634	1.01343	0.0029434	0.00456762	0.523767	1.00295	0.994009	1.01197	0.00168623	0.00245937	0.497882	29.5525	0.639527
HF	ebi-a-GCST90001539	25	0.00667368	0.0125063	0.593601	1.0067	0.982319	1.03168	0.0146654	0.0259977	0.578144	1.01477	0.964361	1.06782	0.0167937	0.019544	0.390188	1.01694	0.978717	1.05665	0.024199	0.023875	0.320898	1.02449	0.977657	1.07357	-0.00161613	0.00460234	0.728669	23.3496	0.499249
HF	ebi-a-GCST90001540	27	0.00160263	0.0131721	0.903162	1.0016	0.976076	1.0278	-0.00473429	0.0351214	0.893851	0.995277	0.929069	1.0662	-0.0124793	0.018585	0.501918	0.987598	0.952271	1.02424	-0.0149492	0.0317877	0.642074	0.985162	0.925655	1.04849	0.00127485	0.00654992	0.847251	21.6097	0.709852
HF	ebi-a-GCST90001541	51	0.0099875	0.00946576	0.291371	1.01004	0.991471	1.02895	0.0266109	0.0148719	0.0797417	1.02697	0.997465	1.05734	0.00848426	0.0131764	0.51964	1.00852	0.982808	1.03491	0.0103469	0.013991	0.463035	1.0104	0.98307	1.03849	-0.00483291	0.00335855	0.156511	68.4046	0.0428714
HF	ebi-a-GCST90001542	21	-0.00491449	0.00685706	0.473556	0.995098	0.981813	1.00856	-0.0127693	0.00866569	0.156978	0.987312	0.970684	1.00422	-0.00438475	0.00928091	0.636606	0.995625	0.977678	1.0139	-0.00386435	0.00801545	0.63496	0.996143	0.980616	1.01192	0.00673166	0.00454093	0.15462	16.7862	0.66681
HF	ebi-a-GCST90001543	35	-0.0058661	0.00728043	0.420395	0.994151	0.980066	1.00844	-0.0202942	0.0098538	0.0474042	0.97991	0.961167	0.99902	-0.00967657	0.0102723	0.346191	0.99037	0.97063	1.01051	-0.0117118	0.00998506	0.248977	0.988357	0.969202	1.00789	0.00670614	0.00308637	0.0370751	32.7226	0.530162
HF	ebi-a-GCST90001544	35	-0.0146831	0.0088508	0.0971253	0.985424	0.968477	1.00267	-0.000604136	0.0131848	0.963729	0.999396	0.9739	1.02556	-0.00824475	0.0127003	0.516223	0.991789	0.967406	1.01679	-0.0135626	0.0133756	0.317753	0.986529	0.961002	1.01273	-0.00536335	0.0037673	0.163933	40.7866	0.196679
HF	ebi-a-GCST90001545	19	0.0193381	0.0155293	0.213034	1.01953	0.988962	1.05104	0.00321759	0.034461	0.926702	1.00322	0.937699	1.07332	0.024569	0.0198823	0.216561	1.02487	0.985703	1.0656	0.0316844	0.024254	0.207878	1.03219	0.984272	1.08244	0.0039557	0.00750857	0.605122	23.06	0.188293
HF	ebi-a-GCST90001546	53	0.0132912	0.00841589	0.114269	1.01338	0.996801	1.03023	0.0185712	0.0162372	0.258071	1.01874	0.986834	1.05169	0.0140478	0.0119599	0.240167	1.01415	0.99065	1.0382	0.0204722	0.0172131	0.23971	1.02068	0.986822	1.05571	-0.00124329	0.00326972	0.705344	51.1263	0.50823
HF	ebi-a-GCST90001547	61	0.00609015	0.0058867	0.300874	1.00611	0.994567	1.01778	0.00531432	0.00793786	0.505795	1.00533	0.989808	1.02109	0.0070427	0.00917843	0.442897	1.00707	0.989113	1.02535	0.00528577	0.00784928	0.503273	1.0053	0.989952	1.02089	0.000325998	0.00221478	0.883482	61.3192	0.428439
HF	ebi-a-GCST90001548	29	0.00984232	0.0108693	0.365192	1.00989	0.988604	1.03164	-0.00643182	0.0177248	0.719526	0.993589	0.959664	1.02871	0.00761024	0.0158074	0.630207	1.00764	0.976899	1.03935	0.00704021	0.0172226	0.685813	1.00707	0.973638	1.04164	0.00504281	0.00433843	0.255261	23.6508	0.699826
HF	ebi-a-GCST90001549	29	-0.00126208	0.0140291	0.928318	0.998739	0.97165	1.02658	-0.00928701	0.0339076	0.786253	0.990756	0.927052	1.05884	0.0124178	0.018687	0.50636	1.0125	0.976082	1.05027	0.0161483	0.0303399	0.598754	1.01628	0.957607	1.07855	0.00159631	0.00611859	0.796154	33.9339	0.203059
HF	ebi-a-GCST90001550	26	0.0055522	0.016108	0.73033	1.00557	0.974316	1.03782	-0.00875281	0.033921	0.798579	0.991285	0.927523	1.05943	0.0096231	0.0206008	0.640413	1.00967	0.969714	1.05127	0.0061313	0.025747	0.813716	1.00615	0.956636	1.05823	0.00310142	0.00644225	0.63458	34.5087	0.0974742
HF	ebi-a-GCST90001551	31	-0.000196023	0.00287177	0.94558	0.999804	0.994192	1.00545	0.00158783	0.00294869	0.59435	1.00159	0.995817	1.00739	0.000978872	0.0030927	0.751615	1.00098	0.99493	1.00707	0.0014191	0.00296283	0.635433	1.00142	0.995622	1.00725	-0.00613099	0.00229972	0.0124178	27.8665	0.577509
HF	ebi-a-GCST90001552	37	0.000429227	0.00270191	0.873779	1.00043	0.995145	1.00574	0.0017837	0.00273609	0.518716	1.00179	0.996427	1.00717	0.00122894	0.00288267	0.669876	1.00123	0.995589	1.0069	0.001884	0.00263432	0.479113	1.00189	0.996726	1.00707	-0.00417503	0.00236763	0.086566	43.7594	0.175332
HF	ebi-a-GCST90001553	34	0.000358995	0.00270655	0.894479	1.00036	0.995066	1.00568	0.001296	0.00278238	0.644522	1.0013	0.995851	1.00677	0.00118407	0.00294765	0.687904	1.00118	0.995417	1.00699	0.000500615	0.00266435	0.852111	1.0005	0.99529	1.00574	-0.00300609	0.00206973	0.156124	30.7713	0.578522
HF	ebi-a-GCST90001554	38	-0.000422328	0.00648576	0.948082	0.999578	0.986951	1.01237	-0.00411257	0.0084142	0.627972	0.995896	0.979606	1.01246	-0.00488311	0.00896549	0.58599	0.995129	0.977795	1.01277	-0.00547666	0.00741684	0.464924	0.994538	0.980185	1.0091	0.00183027	0.00263095	0.491103	42.3847	0.249955
HF	ebi-a-GCST90001555	37	-0.010168	0.0061086	0.0960034	0.989883	0.978102	1.00181	-0.00790105	0.0073904	0.292344	0.99213	0.977862	1.00661	-0.00536807	0.0079896	0.501659	0.994646	0.979192	1.01034	-0.00848609	0.00661615	0.207818	0.99155	0.978775	1.00449	-0.00171268	0.00307569	0.581177	48.0976	0.0856317
HF	ebi-a-GCST90001556	23	-0.000764758	0.0068044	0.910513	0.999236	0.985998	1.01265	-0.00448606	0.00875133	0.61357	0.995524	0.978594	1.01275	-0.00448011	0.009056	0.620804	0.99553	0.978015	1.01336	-0.00451241	0.00848547	0.600207	0.995498	0.979078	1.01219	0.00230801	0.0034132	0.506293	16.996	0.763583
HF	ebi-a-GCST90001557	27	0.00201333	0.0143622	0.888516	1.00202	0.974202	1.03062	0.00274734	0.0332842	0.934873	1.00275	0.939423	1.07035	0.0102949	0.0199771	0.606318	1.01035	0.971552	1.05069	0.0185413	0.0251762	0.468045	1.01871	0.969665	1.07024	-0.000176268	0.00717747	0.980602	34.9866	0.111939
HF	ebi-a-GCST90001558	49	0.0152706	0.0075073	0.0419411	1.01539	1.00056	1.03044	0.0150176	0.0122557	0.226546	1.01513	0.991037	1.03981	0.0173718	0.0113992	0.12752	1.01752	0.995042	1.04051	0.02408	0.0115993	0.0432745	1.02437	1.00135	1.04793	8.42602e-05	0.0032049	0.979136	51.4178	0.341418
HF	ebi-a-GCST90001559	31	0.0198308	0.00850337	0.019695	1.02003	1.00317	1.03717	0.0210874	0.0131109	0.118584	1.02131	0.995401	1.0479	0.0184538	0.0126625	0.145018	1.01863	0.993655	1.04422	0.0191276	0.0127609	0.144346	1.01931	0.994133	1.04513	-0.000457352	0.003617	0.900252	29.345	0.499531
HF	ebi-a-GCST90001560	36	-0.000351114	0.00324085	0.913726	0.999649	0.993319	1.00602	-0.00252871	0.0033025	0.449141	0.997474	0.991039	1.00395	-0.00184427	0.00406291	0.649881	0.998157	0.99024	1.00614	-0.00180822	0.00321265	0.577129	0.998193	0.991928	1.0045	0.00451557	0.00228202	0.0559888	38.2931	0.32237
HF	ebi-a-GCST90001561	42	0.00417102	0.00236397	0.0776618	1.00418	0.999538	1.00884	0.00328822	0.00247411	0.191362	1.00329	0.99844	1.00817	0.00353924	0.00273014	0.194852	1.00355	0.99819	1.00893	0.00356183	0.00218777	0.111172	1.00357	0.999274	1.00788	0.0030283	0.00261131	0.253053	52.1401	0.113936
HF	ebi-a-GCST90001562	40	0.00246827	0.00158977	0.120518	1.00247	0.999353	1.0056	0.00203771	0.00165574	0.226	1.00204	0.998793	1.0053	0.00222727	0.00203316	0.273311	1.00223	0.998244	1.00623	0.00189494	0.00174164	0.283263	1.0019	0.998482	1.00532	0.00212469	0.0022834	0.357988	28.3591	0.895913
HF	ebi-a-GCST90001563	5	-0.0190311	0.0236581	0.421154	0.981149	0.936692	1.02772	0.00710659	0.0226357	0.77412	1.00713	0.963426	1.05282	-0.0124004	0.0179383	0.489389	0.987676	0.953554	1.02302	-0.0112318	0.0173533	0.552746	0.988831	0.955764	1.02304	-0.0191679	0.00987822	0.147651	9.35797	0.0527489
HF	ebi-a-GCST90001564	17	-0.00917644	0.0130153	0.48078	0.990866	0.965908	1.01647	0.0123774	0.0172598	0.484316	1.01245	0.978777	1.04729	0.0128381	0.0169054	0.447607	1.01292	0.979908	1.04705	0.0114002	0.0175215	0.524511	1.01147	0.977319	1.0468	-0.00817224	0.00461896	0.0971684	19.5367	0.241817
HF	ebi-a-GCST90001565	12	-0.00223778	0.0137168	0.870407	0.997765	0.971297	1.02495	0.0136205	0.0167286	0.434489	1.01371	0.981015	1.0475	0.0114048	0.0167211	0.4952	1.01147	0.978858	1.04517	0.0106457	0.0158104	0.514633	1.0107	0.979863	1.04251	-0.00655862	0.00435369	0.16287	12.2444	0.345558
HF	ebi-a-GCST90001566	22	0.00181862	0.0133309	0.891488	1.00182	0.975983	1.02834	0.0341884	0.0230425	0.153475	1.03478	0.989085	1.08258	-0.000494185	0.0219443	0.982033	0.999506	0.957428	1.04343	-0.00169981	0.0231105	0.942063	0.998302	0.954091	1.04456	-0.00859034	0.00498778	0.100449	19.4996	0.553127
HF	ebi-a-GCST90001567	22	-0.00177429	0.0110589	0.872535	0.998227	0.976823	1.0201	0.00473229	0.0154163	0.762042	1.00474	0.974838	1.03557	0.0151041	0.0168441	0.369878	1.01522	0.982249	1.0493	0.0161969	0.0178021	0.373237	1.01633	0.981478	1.05242	-0.0020951	0.00345847	0.551469	11.9383	0.941269
HF	ebi-a-GCST90001568	33	-0.00477456	0.00923973	0.605336	0.995237	0.977375	1.01342	0.00872268	0.0128644	0.502772	1.00876	0.983644	1.03452	0.00365211	0.0130438	0.779486	1.00366	0.978325	1.02965	0.00114245	0.012159	0.925727	1.00114	0.977566	1.02529	-0.00471031	0.00318287	0.148993	34.9128	0.331256
HF	ebi-a-GCST90001569	20	-0.0210897	0.017626	0.231497	0.979131	0.945883	1.01355	-0.0620122	0.0480692	0.213358	0.939871	0.855364	1.03273	-0.0307607	0.0234254	0.189137	0.969708	0.926191	1.01527	-0.0530983	0.0384175	0.182964	0.948287	0.879505	1.02245	0.00733517	0.00801071	0.371945	23.4163	0.219501
HF	ebi-a-GCST90001570	38	-0.00661108	0.00840409	0.431487	0.993411	0.977181	1.00991	-0.00149074	0.0119349	0.901293	0.99851	0.975424	1.02214	-0.00311232	0.0113131	0.783234	0.996893	0.975031	1.01924	-0.0101789	0.0130295	0.439645	0.989873	0.964914	1.01548	-0.00222303	0.00364778	0.546073	52.6228	0.0460326
HF	ebi-a-GCST90001571	28	0.000991089	0.0112454	0.929771	1.00099	0.97917	1.0233	0.0292759	0.0201578	0.15837	1.02971	0.989819	1.07121	0.0133274	0.0168574	0.42918	1.01342	0.98048	1.04746	0.0258368	0.0199665	0.206623	1.02617	0.98679	1.06713	-0.0072497	0.00428796	0.102848	18.6408	0.882717
HF	ebi-a-GCST90001572	39	-0.00877413	0.0111807	0.432598	0.991264	0.969778	1.01323	0.00471117	0.0228528	0.837802	1.00472	0.960712	1.05075	0.00713433	0.0154736	0.644753	1.00716	0.977073	1.03817	0.000633349	0.019112	0.973737	1.00063	0.963844	1.03883	-0.00320442	0.00472529	0.501901	51.6905	0.0683573
HF	ebi-a-GCST90001573	33	-0.000349014	0.00911496	0.969456	0.999651	0.981951	1.01767	-0.00734965	0.0133297	0.585329	0.992677	0.967078	1.01895	0.00220529	0.0127428	0.862603	1.00221	0.977487	1.02755	-0.00218265	0.0147291	0.883126	0.99782	0.969425	1.02705	0.00273475	0.00377423	0.47414	42.5266	0.10106
HF	ebi-a-GCST90001574	35	-0.0184821	0.0100434	0.065735	0.981688	0.962552	1.0012	-0.0343181	0.018554	0.07334	0.966264	0.931756	1.00205	-0.0236997	0.0140803	0.0923397	0.976579	0.949996	1.00391	-0.0129425	0.020505	0.532137	0.987141	0.948255	1.02762	0.00439744	0.0043329	0.31754	42.0494	0.161642
HF	ebi-a-GCST90001575	39	-0.000487258	0.0110258	0.964751	0.999513	0.978145	1.02135	0.0338843	0.0154354	0.0344969	1.03446	1.00364	1.06624	0.0156863	0.0140704	0.264919	1.01581	0.988179	1.04421	0.0195924	0.0133905	0.151647	1.01979	0.993369	1.0469	-0.00999338	0.00340304	0.00567858	58.7792	0.0168425
HF	ebi-a-GCST90001576	16	-0.0308368	0.0162338	0.0574936	0.969634	0.939267	1.00098	-0.0304235	0.0313723	0.348624	0.970035	0.912184	1.03155	-0.0211058	0.0215515	0.327423	0.979115	0.938618	1.02136	-0.0203607	0.0268659	0.460274	0.979845	0.929584	1.03282	-9.04572e-05	0.00587611	0.987935	10.6465	0.777229
HF	ebi-a-GCST90001577	32	0.00459061	0.0117737	0.696607	1.0046	0.981684	1.02805	0.0122511	0.0206614	0.557662	1.01233	0.97215	1.05416	0.0194324	0.0174993	0.2668	1.01962	0.985244	1.0552	0.0242017	0.0214223	0.26725	1.0245	0.982371	1.06843	-0.0017076	0.00378473	0.655103	24.418	0.793124
HF	ebi-a-GCST90001578	28	-0.0160398	0.0135081	0.235061	0.984088	0.958375	1.01049	-0.0425426	0.0291093	0.155866	0.95835	0.905202	1.01462	-0.0177448	0.0194174	0.36079	0.982412	0.945725	1.02052	-0.0169648	0.02615	0.52198	0.983178	0.934056	1.03488	0.00506421	0.0049271	0.313499	21.2097	0.776368
HF	ebi-a-GCST90001579	30	-0.0136078	0.0116285	0.241916	0.986484	0.964255	1.00923	0.00376477	0.0181802	0.837445	1.00377	0.968634	1.04018	-0.00395119	0.0149791	0.791949	0.996057	0.967239	1.02573	-0.00123172	0.0152834	0.93632	0.998769	0.969294	1.02914	-0.00559057	0.00452485	0.226901	41.2773	0.0651177
HF	ebi-a-GCST90001580	56	-0.018215	0.00995483	0.0672859	0.98195	0.962976	1.0013	-0.00456158	0.018936	0.810549	0.995449	0.95918	1.03309	-0.0151426	0.011707	0.195849	0.984971	0.962628	1.00783	-0.0207086	0.0123511	0.0992848	0.979504	0.956077	1.00351	-0.00379863	0.00447722	0.399942	103.012	9.42354e-05
HF	ebi-a-GCST90001581	28	0.00190493	0.00161402	0.237906	1.00191	0.998742	1.00508	0.00140434	0.00159201	0.385799	1.00141	0.998285	1.00453	0.00161196	0.0015085	0.285254	1.00161	0.998656	1.00458	0.00170351	0.00158687	0.292546	1.0017	0.998594	1.00483	0.00472436	0.00283539	0.107675	36.6292	0.1022
HF	ebi-a-GCST90001582	26	0.00474818	0.00930184	0.609732	1.00476	0.986607	1.02325	0.010217	0.0118012	0.395195	1.01027	0.98717	1.03391	0.00879846	0.0111571	0.430349	1.00884	0.987015	1.03114	0.00830212	0.00990412	0.409834	1.00834	0.988952	1.0281	-0.00271871	0.00355986	0.452481	32.9482	0.132368
HF	ebi-a-GCST90001583	27	0.00522232	0.00751445	0.487074	1.00524	0.990539	1.02015	0.00835496	0.00928507	0.376799	1.00839	0.990205	1.02691	0.00919215	0.010982	0.402582	1.00923	0.987743	1.03119	0.0093675	0.0093811	0.327216	1.00941	0.991021	1.02814	-0.00175379	0.00305337	0.570843	14.4796	0.966125
HF	ebi-a-GCST90001584	31	-0.0134273	0.0159168	0.398896	0.986662	0.956357	1.01793	0.00691076	0.0295899	0.816974	1.00693	0.950197	1.06706	-0.00965516	0.0174385	0.579805	0.990391	0.957112	1.02483	-0.0100843	0.0211269	0.636595	0.989966	0.94981	1.03182	-0.00461148	0.00564297	0.420474	65.6498	0.000181021
HF	ebi-a-GCST90001585	62	-0.019373	0.00935217	0.0383123	0.980813	0.962999	0.998958	-0.00958337	0.0199924	0.633433	0.990462	0.952402	1.03004	-0.015598	0.011382	0.170556	0.984523	0.962803	1.00673	-0.0201642	0.0124792	0.111293	0.980038	0.956358	1.0043	-0.00274921	0.00495432	0.581018	122.567	5.03604e-06
HF	ebi-a-GCST90001586	37	0.00919735	0.0110153	0.403741	1.00924	0.987684	1.03127	-0.00318629	0.0164764	0.847776	0.996819	0.965142	1.02954	-0.00450206	0.0130003	0.729114	0.995508	0.970462	1.0212	-0.00363651	0.0120635	0.764808	0.99637	0.973088	1.02021	0.00424821	0.00420436	0.319224	62.5123	0.00399294
HF	ebi-a-GCST90001587	37	-0.0225352	0.0140676	0.109173	0.977717	0.951127	1.00505	-0.0422513	0.0357967	0.245836	0.958629	0.893675	1.0283	-0.034671	0.0165679	0.0363797	0.965923	0.93506	0.997805	-0.0356069	0.020525	0.0913303	0.96502	0.926968	1.00463	0.00392208	0.00653722	0.552396	60.4457	0.00654855
HF	ebi-a-GCST90001588	37	0.000491304	0.00981243	0.960067	1.00049	0.981433	1.01992	0.0135987	0.0191529	0.482403	1.01369	0.976343	1.05247	0.013405	0.0148653	0.367181	1.0135	0.984392	1.04346	0.0122165	0.0189651	0.523557	1.01229	0.975354	1.05063	-0.00276021	0.00346376	0.430893	32.1295	0.653284
HF	ebi-a-GCST90001589	20	0.00419557	0.0174337	0.809819	1.0042	0.97047	1.03911	0.016673	0.0366034	0.654194	1.01681	0.946419	1.09244	0.0291069	0.021232	0.170406	1.02953	0.98757	1.07328	0.0336498	0.0291245	0.262259	1.03422	0.976838	1.09498	-0.00260141	0.00666413	0.700851	29.4699	0.0589437
HF	ebi-a-GCST90001590	20	-0.002042	0.0118943	0.86369	0.99796	0.974964	1.0215	0.00549815	0.0180217	0.763801	1.00551	0.970616	1.04167	0.00296484	0.0177253	0.867161	1.00297	0.968723	1.03843	0.00509147	0.0164156	0.759815	1.0051	0.97328	1.03797	-0.00213446	0.00383264	0.584443	8.14382	0.985164
HF	ebi-a-GCST90001591	23	-0.00414568	0.0145744	0.776065	0.995863	0.967818	1.02472	-0.000180642	0.0240111	0.994068	0.999819	0.953856	1.048	0.0152888	0.0183118	0.403766	1.01541	0.979608	1.05251	0.00190256	0.0189278	0.920844	1.0019	0.965416	1.03977	-0.00119727	0.00568509	0.835231	31.8743	0.0795646
HF	ebi-a-GCST90001592	47	0.00334282	0.00718872	0.641925	1.00335	0.98931	1.01759	0.00255675	0.0101762	0.802766	1.00256	0.982762	1.02276	0.00426354	0.0103098	0.679208	1.00427	0.984183	1.02477	0.00361401	0.00919096	0.695978	1.00362	0.985703	1.02186	0.000287318	0.00260368	0.912622	53.1225	0.218844
HF	ebi-a-GCST90001593	33	-1.88297e-05	0.0125309	0.998801	0.999981	0.97572	1.02485	-0.0241651	0.025	0.341222	0.976124	0.929447	1.02515	0.0059733	0.0165487	0.718135	1.00599	0.973885	1.03916	0.00121888	0.0201483	0.952137	1.00122	0.962451	1.04155	0.00561503	0.00503687	0.273511	47.603	0.037403
HF	ebi-a-GCST90001594	18	0.00354204	0.0137469	0.796669	1.00355	0.97687	1.03096	0.0296248	0.0294252	0.329022	1.03007	0.972341	1.09122	0.0116868	0.019546	0.549897	1.01176	0.973728	1.05127	0.0325352	0.0275605	0.254055	1.03307	0.978746	1.09041	-0.00612215	0.00610661	0.331003	13.5353	0.699681
HF	ebi-a-GCST90001595	7	0.0194288	0.0309287	0.529885	1.01962	0.959645	1.08334	0.0054433	0.099823	0.958625	1.00546	0.826786	1.22274	0.0263565	0.0377677	0.485265	1.02671	0.95345	1.10559	0.0403209	0.0485433	0.437985	1.04114	0.946652	1.14507	0.00258643	0.01737	0.88745	8.34338	0.21401
HF	ebi-a-GCST90001596	31	-0.0146171	0.0118936	0.219075	0.985489	0.962782	1.00873	-0.00352687	0.0176682	0.843174	0.996479	0.962562	1.03159	-0.018422	0.0159808	0.249009	0.981747	0.951473	1.01298	-0.0219708	0.0137553	0.120688	0.978269	0.952247	1.005	-0.00427158	0.00501318	0.401158	48.5078	0.0176313
HF	ebi-a-GCST90001597	28	0.00283801	0.0127654	0.824064	1.00284	0.978062	1.02825	0.012807	0.0265273	0.633289	1.01289	0.961571	1.06695	0.0160226	0.0173009	0.354387	1.01615	0.982272	1.0512	0.0141356	0.0227266	0.539169	1.01424	0.970049	1.06044	-0.00298248	0.00692434	0.670219	33.4537	0.182506
HF	ebi-a-GCST90001598	25	0.00700433	0.0141938	0.621676	1.00703	0.9794	1.03544	0.00738164	0.0383647	0.849112	1.00741	0.934435	1.08608	0.0289912	0.0202818	0.152884	1.02942	0.989297	1.07116	0.0463031	0.040262	0.261457	1.04739	0.967915	1.13339	-6.4726e-05	0.00609319	0.991616	25.5167	0.378136
HF	ebi-a-GCST90001599	22	-0.0086505	0.012862	0.501227	0.991387	0.966707	1.0167	-0.00429952	0.0248457	0.864353	0.99571	0.948383	1.0454	-0.0265163	0.0180165	0.141081	0.973832	0.940044	1.00883	-0.031422	0.0261963	0.2437	0.969067	0.920566	1.02012	-0.000943182	0.00460807	0.839891	18.8628	0.593944
HF	ebi-a-GCST90001600	11	-0.0155129	0.0202778	0.444259	0.984607	0.946242	1.02453	-0.0440777	0.049555	0.396902	0.95688	0.868311	1.05448	-0.00856906	0.0178605	0.631386	0.991468	0.95736	1.02679	-0.0174942	0.0187201	0.372053	0.982658	0.947256	1.01938	0.0146936	0.0231105	0.540735	19.0072	0.0401713
HF	ebi-a-GCST90001601	17	0.00365759	0.012012	0.760751	1.00366	0.980311	1.02757	0.000763914	0.0166817	0.964079	1.00076	0.968572	1.03403	-0.00640145	0.0166813	0.701164	0.993619	0.961658	1.02664	-0.00620036	0.0177769	0.731796	0.993819	0.959788	1.02906	0.00112534	0.00450165	0.805991	11.968	0.746183
HF	ebi-a-GCST90001602	23	0.00770301	0.00909382	0.396962	1.00773	0.98993	1.02586	0.0124456	0.0118075	0.303839	1.01252	0.98936	1.03623	0.00887877	0.0125148	0.478039	1.00892	0.984472	1.03397	0.00871737	0.0108852	0.431787	1.00876	0.987462	1.03051	-0.0021422	0.00340178	0.535664	11.7872	0.961619
HF	ebi-a-GCST90001603	22	-0.011227	0.0124326	0.366511	0.988836	0.965031	1.01323	-0.0109667	0.0220833	0.624882	0.989093	0.947195	1.03284	-0.00801623	0.0194368	0.680027	0.992016	0.954935	1.03054	-0.00938039	0.0211017	0.661206	0.990663	0.950526	1.0325	-6.39148e-05	0.00448148	0.988762	18.4039	0.623319
HF	ebi-a-GCST90001604	18	-0.000241586	0.015044	0.987188	0.999758	0.97071	1.02968	-0.0239093	0.0468078	0.616469	0.976374	0.890785	1.07019	-0.0205572	0.0226031	0.363092	0.979653	0.937199	1.02403	-0.0415177	0.034034	0.239161	0.959332	0.897426	1.02551	0.00458711	0.00859065	0.600707	15.5983	0.552467
HF	ebi-a-GCST90001605	19	-0.0113738	0.0125791	0.365902	0.988691	0.964612	1.01337	0.00585071	0.0155099	0.710675	1.00587	0.97575	1.03692	0.00819043	0.0133335	0.539034	1.00822	0.982217	1.03492	0.00724052	0.0124671	0.568597	1.00727	0.982952	1.03218	-0.0075062	0.00432022	0.100387	27.4595	0.0707707
HF	ebi-a-GCST90001606	16	0.0124121	0.0153818	0.419704	1.01249	0.98242	1.04348	0.00932423	0.0271633	0.736499	1.00937	0.957034	1.06456	0.0194086	0.0206624	0.347567	1.0196	0.979131	1.06174	0.0182392	0.0264128	0.500399	1.01841	0.967026	1.07252	0.000793044	0.00574997	0.892267	12.5277	0.638727
[truncated: 2,708 more rows]

## Sheet: Supplementary Table 4
Supplementary Table 4. MR results of causal effect of CVDs on immune cell traits
[truncated: 3,486 more rows]

## Sheet: Supplementary Table 5
Supplementary Table 5. MR analysis for significant results using 1E-05 threshold after excluding outlier and potential confound-associated SNPs.
[truncated: 47 more rows]

[truncated: 1 more sheets: Supplementary Table 6]
